# Supplementary material for: Functional genomics screens reveal a role for TBC1D24 and SV2B in antibody-dependent enhancement of dengue virus infection
Source: J Virol. 2024 Oct 8;98(11):e01582-24. doi: 10.1128/jvi.01582-24 (PMC11578089; doi:10.1128/jvi.01582-24)
Supplement: Table S3 — Targeted screen MAGeCK scores. [file jvi.01582-24-s0004.txt]

id	num	neg|score	neg|p-value	neg|fdr	neg|rank	neg|goodsgrna	neg|lfc	pos|score	pos|p-value	pos|fdr	pos|rank	pos|goodsgrna	pos|lfc
PDCD4	5	0.00011147	0.0050523	1.0	1	4	-5.7455	0.11591	0.037214	0.443838	63	1	-5.7455
GGA1	2	0.00052535	0.014601	1.0	2	2	-7.021	0.99947	0.9979	1.0	493	0	-7.021
TSR2	4	0.0016738	0.035356	1.0	3	4	-4.8188	0.99833	0.99932	1.0	492	0	-4.8188
ADGRE5	4	0.0025798	0.038963	1.0	4	2	-4.395	0.2706	0.24191	1.0	124	0	-4.395
PNPLA5	4	0.0028325	0.039499	1.0	5	4	-3.6655	0.98265	0.98744	1.0	488	0	-3.6655
TEKT4	3	0.0033464	0.029266	1.0	6	3	-3.824	0.99665	0.99748	1.0	491	0	-3.824
SPRYD7	4	0.0039847	0.043593	1.0	7	4	-5.5744	0.94716	0.95501	1.0	463	0	-5.5744
JMJD7-PLA2G4B	5	0.0044276	0.054622	1.0	8	5	-4.8933	0.97467	0.97976	1.0	481	0	-4.8933
EHHADH	4	0.0047175	0.04411	1.0	9	2	-2.3687	0.59358	0.65829	1.0	287	0	-2.3687
SLC6A7	6	0.0058232	0.069515	1.0	10	4	-4.4823	0.96281	0.97978	1.0	472	0	-4.4823
XPO5	5	0.0062984	0.059937	1.0	11	5	-3.947	0.9937	0.99578	1.0	490	0	-3.947
ROGDI	4	0.0071189	0.050508	1.0	12	3	-4.5995	0.28834	0.28419	1.0	135	0	-4.5995
TET3	5	0.0071373	0.06107	1.0	13	3	-6.2636	0.31027	0.29556	1.0	142	0	-6.2636
GRK5	4	0.0077179	0.051154	1.0	14	3	-5.2015	0.0921	0.029395	0.413487	49	1	-5.2015
TSPAN14	5	0.008243	0.062838	1.0	15	4	-4.2441	0.21596	0.12784	0.860227	100	0	-4.2441
EHD3	4	0.0094884	0.076739	1.0	16	3	-4.8476	0.84971	0.90336	1.0	406	0	-4.8476
KRTAP10-6	5	0.010802	0.095676	1.0	17	5	-3.8446	0.9892	0.99189	1.0	489	0	-3.8446
PER2	5	0.012929	0.098428	1.0	18	3	-1.3027	0.7653	0.81882	1.0	366	0	-1.3027
TOLLIP	4	0.012938	0.10116	1.0	19	3	-4.7651	0.78582	0.85571	1.0	374	0	-4.7651
MAN2C1	4	0.015856	0.12533	1.0	20	3	-3.9578	0.51756	0.58013	1.0	251	0	-3.9578
UNC5D	3	0.016888	0.096933	1.0	21	2	-4.9242	0.56727	0.62772	1.0	273	0	-4.9242
MAX	4	0.017838	0.12792	1.0	22	3	-3.1248	0.47695	0.50426	1.0	234	0	-3.1248
SLC43A1	4	0.018296	0.12818	1.0	23	4	-4.9226	0.94716	0.95501	1.0	464	0	-4.9226
TLR7	4	0.0183	0.12844	1.0	24	3	-4.252	0.33545	0.30553	1.0	158	0	-4.252
PRY	5	0.01851	0.1593	1.0	25	5	-3.4475	0.97991	0.98315	1.0	485	0	-3.4475
DEFB124	4	0.018511	0.12845	1.0	26	4	-3.5223	0.98149	0.98744	1.0	487	0	-3.5223
SLC2A11	4	0.018893	0.13167	1.0	27	4	-4.525	0.98111	0.98659	1.0	486	0	-4.525
PTPN11	3	0.020417	0.11714	1.0	28	3	-1.9576	0.91781	0.93015	1.0	445	0	-1.9576
TMEM39B	3	0.020921	0.11916	1.0	29	2	-4.7722	0.48098	0.55063	1.0	236	0	-4.7722
ANKRD33B	4	0.021525	0.13695	1.0	30	4	-4.8947	0.97847	0.98346	1.0	484	0	-4.8947
TMEM217	3	0.022066	0.11917	1.0	31	3	-4.2597	0.97793	0.9802	1.0	483	0	-4.2597
TREH	5	0.02239	0.16381	1.0	32	4	-3.229	0.93323	0.95934	1.0	454	0	-3.229
MS4A7	3	0.02274	0.12007	1.0	33	3	-4.7076	0.90993	0.91968	1.0	436	0	-4.7076
FSD1L	6	0.023861	0.19234	1.0	34	3	-3.6128	0.43224	0.41921	1.0	205	0	-3.6128
LENEP	5	0.024566	0.16554	1.0	35	3	-2.8551	0.34803	0.34485	1.0	165	0	-2.8551
C11orf97	2	0.02489	0.077613	1.0	36	1	-3.9275	0.39085	0.4263	1.0	184	0	-3.9275
CPNE1	5	0.025333	0.16693	1.0	37	5	-3.4173	0.97467	0.97976	1.0	482	0	-3.4173
PKIG	3	0.026092	0.12623	1.0	38	2	-4.5517	0.84831	0.88122	1.0	404	0	-4.5517
CHRNA6	4	0.027725	0.16085	1.0	39	2	-2.9209	0.43628	0.43838	1.0	207	0	-2.9209
ZFP69	4	0.028907	0.16085	1.0	40	4	-3.2156	0.97109	0.97881	1.0	480	0	-3.2156
SLC22A10	5	0.030737	0.20249	1.0	41	5	-2.1835	0.96926	0.97619	1.0	479	0	-2.1835
ACSL4	5	0.031495	0.20357	1.0	42	3	-3.1023	0.80716	0.87104	1.0	380	0	-3.1023
CETN3	5	0.031743	0.20358	1.0	43	4	-3.2347	0.55208	0.58559	1.0	266	0	-3.2347
CYTIP	3	0.032533	0.13159	1.0	44	3	-3.1734	0.96747	0.96814	1.0	478	0	-3.1734
DNASE1L1	4	0.032673	0.16822	1.0	45	2	-1.5088	0.17523	0.10343	0.798397	85	0	-1.5088
LYSMD1	4	0.034516	0.17028	1.0	46	2	-1.8025	0.68479	0.73452	1.0	334	0	-1.8025
ZXDA	5	0.034769	0.20836	1.0	47	3	-2.8359	0.47591	0.476	1.0	232	0	-2.8359
CCDC144A	2	0.034847	0.091722	1.0	48	2	-3.8223	0.96515	0.97718	1.0	475	0	-3.8223
MMP19	3	0.035719	0.1316	1.0	49	2	-2.1552	0.18379	0.1346	0.878396	87	0	-2.1552
PTTG2	4	0.035735	0.17287	1.0	50	4	-2.0765	0.96427	0.97153	1.0	474	0	-2.0765
NKX6-3	5	0.036011	0.20923	1.0	51	4	-1.9578	0.60641	0.67554	1.0	294	0	-1.9578
CD68	4	0.036749	0.17545	1.0	52	4	-3.5136	0.94716	0.95501	1.0	465	0	-3.5136
SH2D7	4	0.036749	0.17545	1.0	53	4	-3.4083	0.95557	0.96101	1.0	470	0	-3.4083
PROB1	3	0.036985	0.1316	1.0	54	3	-3.2684	0.96302	0.96813	1.0	473	0	-3.2684
FAM83G	3	0.039865	0.13376	1.0	55	2	-1.999	0.40323	0.43715	1.0	188	0	-1.999
GDF7	4	0.040027	0.17791	1.0	56	1	-1.0975	0.11819	0.054045	0.526415	65	1	-1.0975
CDH23	6	0.040117	0.2363	1.0	57	5	-3.6095	0.69664	0.75289	1.0	339	0	-3.6095
PNPLA2	5	0.040569	0.2136	1.0	58	3	-4.199	0.66282	0.73769	1.0	324	0	-4.199
TRUB1	3	0.041244	0.13817	1.0	59	2	-3.194	0.85584	0.88601	1.0	409	0	-3.194
C12orf43	5	0.042007	0.2136	1.0	60	4	-2.3028	0.91431	0.95067	1.0	438	0	-2.3028
PLCD3	5	0.04234	0.2136	1.0	61	4	-3.1972	0.69971	0.7377	1.0	340	0	-3.1972
KDM5A	4	0.0427	0.17981	1.0	62	3	-3.6957	0.837	0.88899	1.0	399	0	-3.6957
JUNB	3	0.045373	0.14391	1.0	63	2	-4.3386	0.54332	0.57344	1.0	263	0	-4.3386
AGMO	4	0.04686	0.19047	1.0	64	4	-2.444	0.95314	0.9588	1.0	468	0	-2.444
TMED7	4	0.047269	0.19362	1.0	65	4	-3.0825	0.95179	0.9588	1.0	467	0	-3.0825
TTC30B	3	0.04812	0.15894	1.0	66	1	-2.5475	0.55993	0.61746	1.0	269	0	-2.5475
MBOAT2	4	0.04819	0.19362	1.0	67	3	-3.992	0.912	0.94243	1.0	437	0	-3.992
ZNF343	6	0.049663	0.25291	1.0	68	3	-2.3067	0.40701	0.39269	1.0	189	0	-2.3067
ARMH4	3	0.050861	0.16074	1.0	69	1	-0.68081	0.35155	0.36683	1.0	168	0	-0.68081
TMPRSS5	4	0.051986	0.19363	1.0	70	3	-3.8857	0.12676	0.054055	0.526415	69	1	-3.8857
CACNA1D	6	0.052073	0.25436	1.0	71	5	-2.6139	0.9163	0.94457	1.0	440	0	-2.6139
KLRC3	3	0.052934	0.16075	1.0	72	3	-2.7229	0.94707	0.95901	1.0	462	0	-2.7229
PCBP4	5	0.053414	0.21922	1.0	73	3	-5.1613	0.79482	0.8576	1.0	377	0	-5.1613
PDCL	3	0.056197	0.17956	1.0	74	3	-2.1985	0.9438	0.95232	1.0	460	0	-2.1985
JMJD7	3	0.060425	0.18823	1.0	75	2	-3.7104	0.66575	0.76392	1.0	326	0	-3.7104
NLRP7	2	0.062782	0.14524	1.0	76	1	-3.8292	0.31484	0.3637	1.0	145	0	-3.8292
KAT14	4	0.062843	0.22567	1.0	77	3	-3.5115	0.90732	0.94243	1.0	432	0	-3.5115
DYRK1A	5	0.063314	0.22582	1.0	78	3	-1.4474	0.41553	0.36855	1.0	198	0	-1.4474
EI24	3	0.063796	0.18824	1.0	79	3	-3.4716	0.9362	0.94281	1.0	458	0	-3.4716
ATCAY	2	0.064045	0.14524	1.0	80	2	-4.5929	0.93595	0.94832	1.0	457	0	-4.5929
GPR15	6	0.064046	0.269	1.0	81	3	-3.041	0.60893	0.64842	1.0	295	0	-3.041
CES3	3	0.064488	0.18824	1.0	82	2	-3.557	0.73244	0.78641	1.0	356	0	-3.557
S100A2	4	0.065438	0.22568	1.0	83	1	-0.58536	0.6097	0.6583	1.0	296	0	-0.58536
VPS37A	4	0.066263	0.22948	1.0	84	3	-4.0516	0.84227	0.89371	1.0	401	0	-4.0516
SEC61B	1	0.067344	0.08731	1.0	85	1	-5.22	0.93266	0.91269	1.0	453	0	-5.22
DNM2	1	0.068762	0.08731	1.0	86	1	-4.8034	0.93124	0.91269	1.0	451	0	-4.8034
TFF3	3	0.070578	0.19317	1.0	87	2	-3.6525	0.47547	0.53908	1.0	231	0	-3.6525
A4GALT	3	0.070588	0.19317	1.0	88	3	-3.1215	0.92941	0.9428	1.0	450	0	-3.1215
TAX1BP3	2	0.070999	0.15498	1.0	89	1	-3.4319	0.38641	0.41572	1.0	182	0	-3.4319
CCDC12	3	0.07242	0.19422	1.0	90	3	-1.7627	0.92758	0.94123	1.0	449	0	-1.7627
MEA1	4	0.073445	0.24993	1.0	91	3	-3.0222	0.79918	0.85571	1.0	379	0	-3.0222
ZNF211	4	0.073497	0.25163	1.0	92	2	-1.3407	0.32425	0.30552	1.0	149	0	-1.3407
OR5I1	4	0.073504	0.25163	1.0	93	2	-3.0734	0.44848	0.48786	1.0	214	0	-3.0734
CCRL2	4	0.074033	0.25163	1.0	94	2	-2.9109	0.60501	0.6583	1.0	293	0	-2.9109
CCL25	6	0.077708	0.28352	1.0	95	5	-3.6786	0.95781	0.97832	1.0	471	0	-3.6786
PTRHD1	6	0.08045	0.28575	1.0	96	5	-2.3149	0.12228	0.044527	0.485957	67	1	-2.3149
EP300	3	0.08219	0.2177	1.0	97	3	-2.5671	0.91781	0.93015	1.0	444	0	-2.5671
ZFYVE21	3	0.08219	0.2177	1.0	98	3	-3.6081	0.91781	0.93015	1.0	443	0	-3.6081
UBR1	4	0.086316	0.25875	1.0	99	3	-2.7261	0.27654	0.28418	1.0	127	0	-2.7261
COPS5	4	0.091432	0.25876	1.0	100	3	-2.4591	0.097363	0.029395	0.413487	52	1	-2.4591
C1QTNF8	5	0.091963	0.29371	1.0	101	2	-3.2532	0.83289	0.9111	1.0	396	0	-3.2532
NECAP1	3	0.093237	0.23822	1.0	102	3	-3.4561	0.90676	0.91967	1.0	431	0	-3.4561
SS18L1	5	0.094291	0.29575	1.0	103	2	-1.7058	0.23903	0.15849	0.974018	110	0	-1.7058
ZNF165	4	0.095488	0.26317	1.0	104	3	-3.378	0.90764	0.94243	1.0	433	0	-3.378
DRICH1	4	0.096632	0.28076	1.0	105	3	-3.2849	0.87247	0.91621	1.0	413	0	-3.2849
RIPOR1	3	0.096977	0.24323	1.0	106	2	-5.0757	0.1384	0.078795	0.702378	73	0	-5.0757
CXCR2	4	0.097541	0.28077	1.0	107	2	-2.6269	0.28246	0.28418	1.0	131	0	-2.6269
DZIP1	3	0.097984	0.24324	1.0	108	2	-2.7983	0.82768	0.87664	1.0	391	0	-2.7983
FRK	5	0.099568	0.29784	1.0	109	3	-2.5327	0.64255	0.70175	1.0	315	0	-2.5327
AAR2	2	0.10131	0.18859	1.0	110	2	-3.8357	0.89869	0.90449	1.0	427	0	-3.8357
STAB2	6	0.10173	0.32612	1.0	111	3	-3.3501	0.42333	0.41921	1.0	200	0	-3.3501
EXOC3L4	3	0.10226	0.2481	1.0	112	3	-3.0881	0.89774	0.90779	1.0	426	0	-3.0881
CATSPERG	3	0.10787	0.24811	1.0	113	1	-1.3829	0.09135	0.039956	0.443838	48	1	-1.3829
TFF2	4	0.11097	0.28587	1.0	114	3	-2.5377	0.72126	0.78925	1.0	350	0	-2.5377
KCNIP3	5	0.11162	0.30771	1.0	115	1	0.69757	0.2726	0.21598	1.0	125	0	0.69757
PPFIBP1	4	0.11302	0.28587	1.0	116	2	-1.61	0.30143	0.28419	1.0	140	0	-1.61
DQX1	5	0.11484	0.30989	1.0	117	3	-2.9506	0.056567	0.006493	0.137002	33	1	-2.9506
ADCK5	6	0.11584	0.36186	1.0	118	4	-2.7812	0.71104	0.76532	1.0	348	0	-2.7812
ARHGEF2	1	0.11649	0.10785	1.0	119	1	-5.4899	0.88351	0.89215	1.0	419	0	-5.4899
UBXN1	3	0.11719	0.27656	1.0	120	3	-1.9578	0.88281	0.89486	1.0	418	0	-1.9578
S100A14	2	0.11984	0.22155	1.0	121	2	-3.4183	0.88016	0.89599	1.0	417	0	-3.4183
DCAF17	4	0.11991	0.30455	1.0	122	1	-0.69744	0.54592	0.60708	1.0	264	0	-0.69744
IL1RAP	5	0.12018	0.34128	1.0	123	3	-1.4474	0.51817	0.55163	1.0	252	0	-1.4474
ZNF627	6	0.12139	0.36752	1.0	124	3	-2.3125	0.81691	0.86276	1.0	385	0	-2.3125
GOLGA5	2	0.1222	0.22156	1.0	125	1	-1.3201	0.13895	0.13045	0.860227	74	0	-1.3201
RHBDD1	6	0.1255	0.36923	1.0	126	4	-4.0112	0.55843	0.57528	1.0	268	0	-4.0112
ADO	3	0.13132	0.29007	1.0	127	2	-2.1027	0.79311	0.84965	1.0	376	0	-2.1027
CCL24	5	0.13157	0.35231	1.0	128	4	-3.5935	0.9667	0.97452	1.0	477	0	-3.5935
LILRB5	2	0.13173	0.22759	1.0	129	2	-1.636	0.86827	0.88756	1.0	411	0	-1.636
METTL25	4	0.13357	0.31559	1.0	130	1	-1.4171	0.36285	0.30553	1.0	174	0	-1.4171
C12orf4	5	0.13712	0.35728	1.0	131	3	-1.4474	0.37119	0.36854	1.0	177	0	-1.4474
PRY2	5	0.13713	0.35728	1.0	132	4	-2.3581	0.96592	0.97452	1.0	476	0	-2.3581
EYA1	4	0.13845	0.3156	1.0	133	3	-2.8705	0.72199	0.78925	1.0	351	0	-2.8705
ADAMTSL5	5	0.14103	0.3635	1.0	134	2	-0.55976	0.67932	0.73769	1.0	332	0	-0.55976
GSTCD	4	0.14472	0.31863	1.0	135	3	-3.214	0.0084795	0.0041184	0.104528	13	1	-3.214
TPP2	5	0.14548	0.38817	1.0	136	4	-2.628	0.94503	0.96888	1.0	461	0	-2.628
TIMM17B	3	0.14608	0.29893	1.0	137	1	-1.8251	0.57533	0.62773	1.0	278	0	-1.8251
KCNK9	5	0.14658	0.38817	1.0	138	4	-1.5475	0.5312	0.56864	1.0	257	0	-1.5475
GALK2	4	0.1479	0.33581	1.0	139	3	-3.35	0.88749	0.92459	1.0	421	0	-3.35
EPS8L1	6	0.15155	0.39452	1.0	140	3	-2.8531	0.44624	0.41921	1.0	212	0	-2.8531
LMO4	6	0.15317	0.39646	1.0	141	2	-1.5063	0.76222	0.79872	1.0	363	0	-1.5063
MEIS2	5	0.15482	0.38818	1.0	142	2	-2.8652	0.62022	0.68879	1.0	305	0	-2.8652
DOK7	5	0.15709	0.39136	1.0	143	3	-3.6055	0.56255	0.60211	1.0	271	0	-3.6055
PROK2	5	0.15978	0.39413	1.0	144	4	-2.6732	0.90499	0.94722	1.0	430	0	-2.6732
SLF2	3	0.16026	0.31299	1.0	145	2	-3.1198	0.76461	0.83145	1.0	364	0	-3.1198
KRTAP13-4	3	0.1613	0.31299	1.0	146	1	-0.3929	0.0035402	0.00046201	0.036557	8	1	-0.3929
GYPA	3	0.16187	0.31299	1.0	147	2	-3.751	0.58408	0.6373	1.0	283	0	-3.751
ACTRT2	5	0.16286	0.39928	1.0	148	4	-1.2827	0.45734	0.43553	1.0	222	0	-1.2827
CA8	5	0.16286	0.39928	1.0	149	4	-2.5327	0.19234	0.12783	0.860227	90	1	-2.5327
RPS4Y1	5	0.16286	0.39928	1.0	150	4	-2.4837	0.24093	0.15849	0.974018	111	0	-2.4837
MARCH6	5	0.16286	0.39928	1.0	151	4	-3.1107	0.95511	0.97276	1.0	469	0	-3.1107
CBLL2	5	0.16401	0.40442	1.0	152	3	-1.9851	0.63628	0.70175	1.0	313	0	-1.9851
PRSS35	4	0.16455	0.35297	1.0	153	2	-0.53189	0.18663	0.10343	0.798397	88	0	-0.53189
CHCHD10	1	0.16541	0.14751	1.0	154	1	-3.5063	0.83459	0.85249	1.0	398	0	-3.5063
RSPH10B2	2	0.16576	0.26059	1.0	155	2	-3.4363	0.83424	0.8548	1.0	397	0	-3.4363
STAT1	5	0.16612	0.40442	1.0	156	2	-2.4063	0.15997	0.068045	0.652611	80	1	-2.4063
LRRIQ4	4	0.16867	0.35298	1.0	157	2	-2.8605	0.81191	0.85571	1.0	382	0	-2.8605
LDLR	3	0.16884	0.33004	1.0	158	2	-0.972	0.12549	0.078785	0.702378	68	1	-0.972
SPRR2E	6	0.16951	0.43695	1.0	159	4	-1.7831	0.41067	0.39269	1.0	193	0	-1.7831
HTR2B	1	0.1699	0.14752	1.0	160	1	-5.6398	0.8301	0.85248	1.0	392	0	-5.6398
MEMO1	5	0.1702	0.40443	1.0	161	3	-2.1552	0.61694	0.67555	1.0	300	0	-2.1552
LRRFIP1	2	0.17552	0.27627	1.0	162	2	-2.5326	0.82448	0.84461	1.0	387	0	-2.5326
ZNF565	6	0.17601	0.44083	1.0	163	4	-1.5904	0.65859	0.7197	1.0	320	0	-1.5904
LCE2C	1	0.1784	0.1541	1.0	164	1	-4.0171	0.8216	0.8459	1.0	386	0	-4.0171
KRAS	5	0.17932	0.418	1.0	165	2	-1.0647	0.47309	0.45607	1.0	229	0	-1.0647
NLGN1	6	0.1807	0.44297	1.0	166	4	-1.1353	0.63293	0.66559	1.0	310	0	-1.1353
PLEKHF2	5	0.18435	0.43001	1.0	167	1	-1.6382	0.26155	0.21598	1.0	120	0	-1.6382
SH2D4A	6	0.18787	0.44537	1.0	168	4	-3.7936	0.87537	0.94456	1.0	415	0	-3.7936
SNTB2	6	0.18973	0.44538	1.0	169	3	-3.2257	0.35376	0.30964	1.0	169	0	-3.2257
SPAG1	4	0.19144	0.3657	1.0	170	3	-2.9543	0.72773	0.79789	1.0	353	0	-2.9543
ARRDC4	4	0.19389	0.36571	1.0	171	2	-3.3018	0.33267	0.30552	1.0	156	0	-3.3018
C6ORF48	4	0.19571	0.3688	1.0	172	2	-1.4403	0.12162	0.054045	0.526415	66	1	-1.4403
CRHR1	2	0.19671	0.30027	1.0	173	1	-2.2854	0.35036	0.40532	1.0	166	0	-2.2854
ZNF778	4	0.19769	0.36881	1.0	174	3	-2.7825	0.61895	0.6583	1.0	304	0	-2.7825
ASGR2	3	0.1985	0.35814	1.0	175	2	-2.1552	0.53571	0.56248	1.0	258	0	-2.1552
FILIP1	5	0.20158	0.44268	1.0	176	2	-1.5708	0.5864	0.64778	1.0	285	0	-1.5708
BTN2A1	3	0.20222	0.36195	1.0	177	1	-2.2208	0.76784	0.83145	1.0	369	0	-2.2208
FLNB	4	0.20229	0.37615	1.0	178	3	-2.5105	0.29563	0.28419	1.0	137	0	-2.5105
SRY	5	0.20342	0.44268	1.0	179	2	-1.3983	0.47732	0.476	1.0	235	0	-1.3983
MYCL	2	0.20391	0.30477	1.0	180	2	-4.1715	0.79609	0.8174	1.0	378	0	-4.1715
USP29	5	0.20422	0.44268	1.0	181	2	-1.4474	0.5208	0.56863	1.0	254	0	-1.4474
SYCP2	4	0.20806	0.39081	1.0	182	3	-2.1066	0.48619	0.52029	1.0	238	0	-2.1066
CA5A	2	0.20936	0.31389	1.0	183	1	-3.3301	0.47616	0.55191	1.0	233	0	-3.3301
ZNF765	4	0.21147	0.39391	1.0	184	2	-3.6191	0.46048	0.48787	1.0	223	0	-3.6191
NPC2	6	0.21281	0.48007	1.0	185	4	-3.3292	0.91485	0.94457	1.0	439	0	-3.3292
FBXO28	3	0.21374	0.36618	1.0	186	2	-2.1985	0.67789	0.76392	1.0	331	0	-2.1985
SLC36A4	4	0.21375	0.40566	1.0	187	2	-2.2464	0.49076	0.53647	1.0	240	0	-2.2464
CREB1	5	0.21452	0.44581	1.0	188	3	-3.8353	0.82659	0.9111	1.0	388	0	-3.8353
CD3G	6	0.2146	0.48007	1.0	189	4	-1.8203	0.82766	0.87049	1.0	390	0	-1.8203
SMAD5	4	0.21641	0.40566	1.0	190	2	-2.7168	0.35879	0.30553	1.0	172	0	-2.7168
MICA	2	0.21779	0.31853	1.0	191	2	-2.5702	0.78221	0.79899	1.0	373	0	-2.5702
DLAT	4	0.22155	0.41347	1.0	192	3	-2.4805	0.56899	0.6205	1.0	274	0	-2.4805
PLEKHG5	4	0.22155	0.41347	1.0	193	3	-1.2913	0.11302	0.054045	0.526415	60	1	-1.2913
SMAGP	4	0.22292	0.43264	1.0	194	3	-3.4492	0.93151	0.94546	1.0	452	0	-3.4492
JAK1	5	0.22371	0.44582	1.0	195	2	-2.3365	0.38252	0.36854	1.0	179	0	-2.3365
ATG4C	5	0.22419	0.44582	1.0	196	3	-2.994	0.35138	0.34485	1.0	167	0	-2.994
FAM43A	3	0.22844	0.37545	1.0	197	2	-4.1928	0.5391	0.56248	1.0	261	0	-4.1928
TMEM63C	6	0.23069	0.49923	1.0	198	2	-2.116	0.31952	0.24815	1.0	147	0	-2.116
CPLX4	4	0.23352	0.43873	1.0	199	3	-3.0439	0.89219	0.9246	1.0	423	0	-3.0439
RRM2	1	0.23488	0.21132	1.0	200	1	-2.628	0.76512	0.78868	1.0	365	0	-2.628
PKD2L2	5	0.23618	0.45202	1.0	201	3	-3.4336	0.070022	0.006493	0.137002	39	1	-3.4336
AQP3	4	0.23647	0.44442	1.0	202	2	-1.7416	0.69188	0.74442	1.0	336	0	-1.7416
TMEM253	5	0.23878	0.45203	1.0	203	3	-2.628	0.41399	0.36855	1.0	196	0	-2.628
GFRA1	5	0.23903	0.45203	1.0	204	1	-1.7292	0.58054	0.63303	1.0	281	0	-1.7292
PASK	5	0.23951	0.45203	1.0	205	3	-2.8203	0.8103	0.88386	1.0	381	0	-2.8203
ARL6IP1	2	0.24133	0.35323	1.0	206	2	-2.3148	0.75867	0.78076	1.0	362	0	-2.3148
SEZ6L2	6	0.24539	0.50232	1.0	207	3	-1.719	0.25985	0.14949	0.948098	118	0	-1.719
DEFB118	3	0.24747	0.40102	1.0	208	2	-1.9578	0.84093	0.88122	1.0	400	0	-1.9578
OTP	5	0.25223	0.46824	1.0	209	2	0.052106	0.1308	0.037214	0.443838	72	1	0.052106
SLC19A1	3	0.25905	0.40977	1.0	210	2	-1.7627	0.76838	0.83145	1.0	370	0	-1.7627
GJA3	3	0.25934	0.40977	1.0	211	1	-1.0323	0.065844	0.020761	0.345829	37	1	-1.0323
MAGEC2	6	0.26205	0.51214	1.0	212	2	-2.3156	0.69559	0.75289	1.0	338	0	-2.3156
PTGES3L	5	0.26247	0.48361	1.0	213	2	-2.4169	0.59679	0.66156	1.0	289	0	-2.4169
SCUBE1	5	0.26362	0.48361	1.0	214	3	-4.0665	0.92409	0.95702	1.0	448	0	-4.0665
ZBED3	1	0.2656	0.24904	1.0	215	1	-2.2769	0.7344	0.75096	1.0	358	0	-2.2769
DOK6	6	0.26733	0.51564	1.0	216	4	-2.6594	0.94878	0.97292	1.0	466	0	-2.6594
JCHAIN	4	0.26761	0.46585	1.0	217	1	-2.3587	0.85688	0.90782	1.0	410	0	-2.3587
NYNRIN	3	0.26823	0.40978	1.0	218	2	-2.8637	0.85506	0.88601	1.0	408	0	-2.8637
MLF2	6	0.26863	0.51964	1.0	219	1	-0.8655	0.32771	0.24815	1.0	150	0	-0.8655
CCDC116	4	0.26932	0.46585	1.0	220	2	-2.2075	0.72986	0.80594	1.0	354	0	-2.2075
TIPIN	6	0.27136	0.51964	1.0	221	4	-1.7354	0.942	0.97063	1.0	459	0	-1.7354
CLDN8	3	0.27433	0.41417	1.0	222	1	-1.0058	0.49639	0.55063	1.0	241	0	-1.0058
CDC27	2	0.27678	0.36958	1.0	223	1	-1.0598	0.12839	0.10571	0.806206	70	0	-1.0598
NAIP	4	0.28231	0.48989	1.0	224	3	-1.7667	0.014102	0.0041184	0.104528	17	1	-1.7667
FBXO47	4	0.28231	0.48989	1.0	225	3	-1.1353	0.90953	0.94243	1.0	435	0	-1.1353
TRAPPC8	2	0.28359	0.36959	1.0	226	1	-2.4564	0.64627	0.71355	1.0	316	0	-2.4564
FAM219B	2	0.28359	0.36959	1.0	227	1	-3.0451	0.67382	0.73444	1.0	328	0	-3.0451
C1orf159	4	0.2876	0.49689	1.0	228	1	-1.1201	0.60407	0.6583	1.0	292	0	-1.1201
ZNF180	5	0.28856	0.51606	1.0	229	3	-1.4474	0.56133	0.6021	1.0	270	0	-1.4474
AIFM2	4	0.2898	0.50381	1.0	230	1	-1.5269	0.63518	0.67036	1.0	312	0	-1.5269
CCDC175	4	0.29272	0.50381	1.0	231	2	-0.046548	0.22323	0.17452	1.0	103	0	-0.046548
HIGD1C	4	0.29272	0.50381	1.0	232	3	-1.9476	0.7571	0.8557	1.0	361	0	-1.9476
WNT6	4	0.29358	0.50381	1.0	233	2	-1.9951	0.47228	0.50426	1.0	228	0	-1.9951
DNAJC6	4	0.29563	0.50382	1.0	234	1	-1.736	0.021563	0.0041184	0.104528	19	1	-1.736
TMEM8B	4	0.29568	0.50382	1.0	235	3	-2.8212	0.83259	0.87845	1.0	394	0	-2.8212
ST8SIA4	5	0.297	0.52524	1.0	236	2	-2.5737	0.015386	0.0064831	0.137002	18	2	-2.5737
MID2	4	0.29811	0.50382	1.0	237	3	-1.4649	0.70798	0.76325	1.0	344	0	-1.4649
C5AR2	5	0.30132	0.53099	1.0	238	3	-1.9578	0.87878	0.91111	1.0	416	0	-1.9578
SLC25A45	4	0.30215	0.50846	1.0	239	1	-2.1461	0.2449	0.21976	1.0	114	0	-2.1461
FGFR1	4	0.30439	0.50847	1.0	240	3	-2.9794	0.93351	0.94546	1.0	455	0	-2.9794
CLCNKB	4	0.30502	0.51229	1.0	241	2	-0.92981	0.41128	0.4211	1.0	195	0	-0.92981
PRODH	4	0.30502	0.51229	1.0	242	2	-1.5737	0.29126	0.28419	1.0	136	0	-1.5737
PLOD3	6	0.30604	0.5703	1.0	243	4	-1.5879	0.84341	0.88468	1.0	402	0	-1.5879
ZNF776	1	0.30695	0.28904	1.0	244	1	-2.5281	0.69305	0.71096	1.0	337	0	-2.5281
ITGB1BP2	6	0.30787	0.5766	1.0	245	3	-1.4329	0.65569	0.71243	1.0	319	0	-1.4329
CC2D2A	5	0.30953	0.53503	1.0	246	3	-0.972	0.008243	0.0018629	0.08239	12	1	-0.972
IGF2BP1	4	0.31005	0.51612	1.0	247	2	-1.0373	0.66109	0.72502	1.0	321	0	-1.0373
CMYA5	4	0.31159	0.52092	1.0	248	2	-2.7192	0.63872	0.67037	1.0	314	0	-2.7192
C16orf87	4	0.31215	0.52092	1.0	249	3	-2.1115	0.934	0.94546	1.0	456	0	-2.1115
HMX3	4	0.32355	0.53307	1.0	250	2	0.87524	0.0038449	0.00024343	0.022013	9	2	0.87524
MED16	5	0.32654	0.53822	1.0	251	3	-2.759	0.28353	0.21599	1.0	132	0	-2.759
ABCA10	3	0.32775	0.45868	1.0	252	2	-3.2694	0.87482	0.88602	1.0	414	0	-3.2694
ZNF878	4	0.33336	0.54521	1.0	253	1	-0.63699	0.041859	0.0041283	0.104528	26	1	-0.63699
FGF18	5	0.33531	0.5541	1.0	254	3	-2.628	0.64668	0.70176	1.0	317	0	-2.628
SNRK	4	0.33545	0.54522	1.0	255	2	-2.4342	0.51866	0.58013	1.0	253	0	-2.4342
LIX1	6	0.33625	0.59235	1.0	256	4	-1.7896	0.43752	0.41921	1.0	208	0	-1.7896
DHH	6	0.33628	0.59339	1.0	257	3	-2.017	0.44277	0.41921	1.0	210	0	-2.017
EXTL3	3	0.33711	0.47902	1.0	258	1	-0.26453	0.33872	0.35213	1.0	159	0	-0.26453
PAX8	4	0.33806	0.54522	1.0	259	2	-3.5746	0.77675	0.8557	1.0	372	0	-3.5746
MAGED1	4	0.33892	0.54522	1.0	260	1	-1.2623	0.33962	0.30553	1.0	160	0	-1.2623
PDK4	3	0.34195	0.48413	1.0	261	1	-1.8988	0.57292	0.62773	1.0	276	0	-1.8988
INCA1	6	0.34383	0.60251	1.0	262	3	-2.68	0.81204	0.86275	1.0	383	0	-2.68
TNNI3K	6	0.35021	0.60252	1.0	263	2	-2.4216	0.91665	0.94457	1.0	441	0	-2.4216
CKB	4	0.35055	0.54884	1.0	264	2	-2.7798	0.32847	0.30552	1.0	151	0	-2.7798
RASAL3	3	0.35071	0.48413	1.0	265	2	-0.9491	0.2083	0.18762	1.0	98	0	-0.9491
STT3A	5	0.35138	0.57063	1.0	266	1	0.95032	0.25969	0.21598	1.0	117	0	0.95032
ASXL1	4	0.35639	0.54884	1.0	267	2	-2.9858	0.74848	0.84899	1.0	360	0	-2.9858
COL4A2	6	0.35834	0.60922	1.0	268	3	-1.8986	0.73346	0.79871	1.0	357	0	-1.8986
ADAM19	5	0.36217	0.57063	1.0	269	1	-0.43205	0.19632	0.12783	0.860227	92	1	-0.43205
RPL10	3	0.36317	0.48414	1.0	270	1	-2.0395	0.43432	0.4903	1.0	206	0	-2.0395
LIN37	4	0.36476	0.54885	1.0	271	2	-1.7326	0.20588	0.15127	0.948098	96	0	-1.7326
TAF8	4	0.36554	0.54885	1.0	272	2	-0.803	0.39718	0.36625	1.0	186	0	-0.803
SNAI1	4	0.36889	0.54885	1.0	273	1	-0.76964	0.069026	0.029385	0.413487	38	1	-0.76964
HOXD1	5	0.37068	0.57064	1.0	274	2	-0.56209	0.23522	0.12784	0.860227	109	0	-0.56209
OTUB2	4	0.37145	0.55316	1.0	275	2	-0.40028	0.24337	0.21976	1.0	112	0	-0.40028
CCDC168	4	0.37223	0.55746	1.0	276	2	-1.7335	0.24948	0.21977	1.0	116	0	-1.7335
NXF5	5	0.37267	0.57064	1.0	277	3	-1.305	0.083323	0.037204	0.443838	43	1	-1.305
TFAP4	3	0.37464	0.48414	1.0	278	1	-0.81502	0.33333	0.33703	1.0	157	0	-0.81502
PLA2G4E	3	0.37878	0.50205	1.0	279	1	-0.90969	0.087354	0.039956	0.443838	45	1	-0.90969
LMOD1	5	0.3791	0.59161	1.0	280	3	-1.1353	0.20815	0.12784	0.860227	97	1	-1.1353
CLK2	5	0.37965	0.59978	1.0	281	2	-1.5169	0.42924	0.36855	1.0	204	0	-1.5169
KLHL3	6	0.38181	0.62092	1.0	282	2	-2.3276	0.88551	0.94456	1.0	420	0	-2.3276
CCDC153	1	0.38303	0.35833	1.0	283	1	-1.4474	0.61697	0.64167	1.0	302	0	-1.4474
C1orf185	1	0.38303	0.35833	1.0	284	1	-1.4474	0.61697	0.64167	1.0	301	0	-1.4474
TAB1	2	0.38345	0.4188	1.0	285	1	-2.4656	0.61467	0.69159	1.0	298	0	-2.4656
RETSAT	4	0.38546	0.56601	1.0	286	2	-2.3831	0.90081	0.93591	1.0	428	0	-2.3831
ZNF182	5	0.3906	0.60337	1.0	287	2	-1.2396	0.57818	0.61782	1.0	280	0	-1.2396
FOXD4	4	0.39394	0.56602	1.0	288	2	-1.0138	0.51152	0.57318	1.0	249	0	-1.0138
OSTC	2	0.39563	0.43341	1.0	289	1	-0.43757	0.090032	0.05339	0.526415	47	1	-0.43757
COL5A3	4	0.39747	0.5734	1.0	290	2	-2.8031	0.46404	0.50425	1.0	225	0	-2.8031
CYP2C18	2	0.3982	0.43341	1.0	291	1	-0.90854	0.10976	0.080266	0.702378	58	0	-0.90854
TMEM39A	4	0.39831	0.5734	1.0	292	2	-3.0489	0.14539	0.10342	0.798397	77	1	-3.0489
CYP2C8	2	0.39967	0.43341	1.0	293	1	-2.4373	0.28479	0.30955	1.0	134	0	-2.4373
RALYL	5	0.40006	0.61889	1.0	294	3	-0.972	0.39368	0.36854	1.0	185	0	-0.972
HSDL1	5	0.40006	0.61889	1.0	295	2	-2.2769	0.34298	0.34484	1.0	162	0	-2.2769
KAT2B	3	0.40273	0.52059	1.0	296	2	-1.1353	0.81463	0.86051	1.0	384	0	-1.1353
LRRC8C	5	0.4028	0.62237	1.0	297	3	-3.6304	0.46311	0.43554	1.0	224	0	-3.6304
RPRM	5	0.40552	0.62237	1.0	298	3	-1.696	0.55208	0.58559	1.0	267	0	-1.696
PTPN5	5	0.40627	0.62237	1.0	299	3	-3.6292	0.40313	0.36855	1.0	187	0	-3.6292
PSMB6	2	0.40697	0.44034	1.0	300	1	-0.55525	0.14333	0.13046	0.860227	75	0	-0.55525
LZIC	4	0.40713	0.58068	1.0	301	2	-2.547	0.87126	0.9162	1.0	412	0	-2.547
NUP54	4	0.40713	0.58068	1.0	302	2	-1.2778	0.38546	0.36624	1.0	181	0	-1.2778
USP11	5	0.4085	0.62237	1.0	303	2	-2.9688	0.0035394	0.00069053	0.043711	7	1	-2.9688
GMEB2	5	0.40935	0.62237	1.0	304	2	-1.9986	0.26525	0.21598	1.0	123	0	-1.9986
SLC35B4	6	0.41703	0.6371	1.0	305	3	-0.84478	0.69978	0.76531	1.0	341	0	-0.84478
SLC22A8	5	0.41707	0.62238	1.0	306	2	-0.89422	0.53633	0.56864	1.0	259	0	-0.89422
AKAP8L	3	0.41867	0.54415	1.0	307	1	0.022508	0.19488	0.16975	1.0	91	0	0.022508
BCL2L15	3	0.41915	0.54415	1.0	308	2	-2.4445	0.61263	0.68758	1.0	297	0	-2.4445
CSN1S1	5	0.4204	0.63537	1.0	309	2	-1.6475	0.6697	0.73769	1.0	327	0	-1.6475
PLS3	4	0.42201	0.58802	1.0	310	1	-1.3749	0.32143	0.30552	1.0	148	0	-1.3749
EFCAB3	3	0.42212	0.54415	1.0	311	1	-0.17565	0.51062	0.55064	1.0	248	0	-0.17565
IL17REL	3	0.42967	0.54416	1.0	312	2	-3.6382	0.8268	0.87664	1.0	389	0	-3.6382
ZNF85	2	0.43181	0.46828	1.0	313	1	-2.829	0.71507	0.76195	1.0	349	0	-2.829
ZNHIT3	4	0.43693	0.59235	1.0	314	2	-2.4961	0.52572	0.59382	1.0	255	0	-2.4961
SKI	4	0.4418	0.59649	1.0	315	1	-0.80327	0.63252	0.67036	1.0	309	0	-0.80327
TBXAS1	3	0.44234	0.56271	1.0	316	2	-1.8042	0.61488	0.68759	1.0	299	0	-1.8042
CCDC81	5	0.44262	0.64712	1.0	317	2	-2.1552	0.50215	0.51544	1.0	243	0	-2.1552
C19orf54	4	0.44532	0.60085	1.0	318	2	-2.4674	0.84369	0.89371	1.0	403	0	-2.4674
BPIFB1	4	0.44699	0.60085	1.0	319	2	-1.5399	0.28098	0.28418	1.0	130	0	-1.5399
LRRK2	5	0.44712	0.65066	1.0	320	1	-1.2563	0.45152	0.43553	1.0	217	0	-1.2563
SEMA4B	3	0.44827	0.56877	1.0	321	1	1.3335	0.15624	0.097753	0.798397	79	0	1.3335
ZNF266	6	0.45872	0.68545	1.0	322	3	-3.2473	0.83284	0.8705	1.0	395	0	-3.2473
NR2C2	4	0.45996	0.60086	1.0	323	2	-1.5082	0.77428	0.8557	1.0	371	0	-1.5082
CHADL	6	0.45996	0.68545	1.0	324	2	-2.6766	0.85226	0.90304	1.0	407	0	-2.6766
FGF4	5	0.4615	0.65829	1.0	325	3	-1.5281	0.57342	0.61781	1.0	277	0	-1.5281
SRSF10	1	0.46196	0.44251	1.0	326	1	-2.4672	0.53804	0.55749	1.0	260	0	-2.4672
DMBT1	5	0.46369	0.66592	1.0	327	3	-3.4403	0.89758	0.94021	1.0	425	0	-3.4403
ATG4B	4	0.46876	0.6079	1.0	328	1	-1.1145	0.049161	0.0041283	0.104528	31	1	-1.1145
EMC3	3	0.46918	0.57834	1.0	329	2	-0.30162	0.20405	0.18761	1.0	94	0	-0.30162
ZNF547	5	0.47052	0.67595	1.0	330	2	-0.39028	0.036093	0.0064831	0.137002	23	1	-0.39028
CTDP1	5	0.47874	0.68206	1.0	331	3	-1.0815	0.60021	0.66157	1.0	290	0	-1.0815
GPRIN1	3	0.48555	0.59363	1.0	332	1	-2.3985	0.54163	0.56248	1.0	262	0	-2.3985
ZFPM2	4	0.48676	0.61228	1.0	333	2	-1.8809	0.63341	0.67036	1.0	311	0	-1.8809
CLN5	2	0.49009	0.51695	1.0	334	1	-2.6223	0.73196	0.76834	1.0	355	0	-2.6223
SLC15A1	5	0.49398	0.69262	1.0	335	2	-1.1032	0.67454	0.73769	1.0	329	0	-1.1032
DLK1	4	0.49529	0.6302	1.0	336	2	-1.5014	0.15209	0.10342	0.798397	78	1	-1.5014
PPHLN1	3	0.49539	0.5998	1.0	337	2	-2.6231	0.38393	0.41032	1.0	180	0	-2.6231
LIN9	1	0.49646	0.47612	1.0	338	1	-2.2452	0.50354	0.52388	1.0	244	0	-2.2452
WASHC2C	1	0.49787	0.47612	1.0	339	1	-3.1436	0.50213	0.52388	1.0	242	0	-3.1436
RCOR3	3	0.49863	0.61435	1.0	340	1	-2.4477	0.67622	0.76392	1.0	330	0	-2.4477
SPOPL	6	0.50261	0.69856	1.0	341	2	-0.4491	0.28379	0.18457	1.0	133	0	-0.4491
TNNC1	6	0.50266	0.70189	1.0	342	2	-2.1055	0.90454	0.94457	1.0	429	0	-2.1055
UBE2Z	3	0.50354	0.61724	1.0	343	1	-1.035	0.34409	0.35214	1.0	163	0	-1.035
TUBB2A	5	0.51021	0.71168	1.0	344	1	-1.5351	0.00075111	0.00021362	0.022013	4	2	-1.5351
APC	5	0.51477	0.71168	1.0	345	2	-2.7455	0.70951	0.74879	1.0	347	0	-2.7455
CIB2	6	0.5152	0.70524	1.0	346	2	-2.0456	0.46503	0.41922	1.0	226	0	-2.0456
MACC1	6	0.52285	0.70524	1.0	347	2	-1.2682	0.62673	0.66558	1.0	307	0	-1.2682
SLC16A4	5	0.52341	0.71168	1.0	348	2	-2.6864	0.92166	0.95701	1.0	446	0	-2.6864
CDK3	4	0.52949	0.65292	1.0	349	2	-2.0997	0.60028	0.65829	1.0	291	0	-2.0997
CTSC	5	0.52991	0.71169	1.0	350	1	-2.4874	0.91757	0.95067	1.0	442	0	-2.4874
DRD4	5	0.53441	0.71169	1.0	351	2	-2.038	0.22371	0.12784	0.860227	104	0	-2.038
GOSR2	5	0.53878	0.71169	1.0	352	2	-1.7627	0.76752	0.81882	1.0	368	0	-1.7627
SERINC3	6	0.5489	0.74267	1.0	353	3	-1.2537	0.22383	0.14948	0.948098	105	1	-1.2537
ISCU	4	0.54963	0.65821	1.0	354	2	-1.5795	0.30431	0.30552	1.0	141	0	-1.5795
USP36	4	0.55371	0.66329	1.0	355	1	-0.64523	0.27803	0.28418	1.0	128	0	-0.64523
HEATR4	5	0.55518	0.7173	1.0	356	2	1.173	0.013403	0.0064831	0.137002	16	2	1.173
ZCCHC18	4	0.56646	0.66815	1.0	357	2	-1.6654	0.68399	0.73452	1.0	333	0	-1.6654
IZUMO2	4	0.56999	0.66816	1.0	358	1	-1.4335	0.06364	0.029385	0.413487	36	1	-1.4335
NIPA1	2	0.57065	0.565	1.0	359	1	-2.3312	0.57559	0.63679	1.0	279	0	-2.3312
OR2L2	6	0.57537	0.76597	1.0	360	2	-1.3618	0.92322	0.95164	1.0	447	0	-1.3618
CORO2B	4	0.5839	0.68404	1.0	361	2	-1.6156	0.35608	0.30553	1.0	171	0	-1.6156
BCHE	4	0.5839	0.68404	1.0	362	2	-1.3075	0.72702	0.79789	1.0	352	0	-1.3075
IL2RG	4	0.5839	0.68404	1.0	363	2	-1.5558	0.7876	0.85571	1.0	375	0	-1.5558
C10ORF111	4	0.5839	0.68404	1.0	364	2	-1.4404	0.66192	0.72502	1.0	323	0	-1.4404
RUSC1	4	0.5839	0.68404	1.0	365	2	-1.2067	0.18986	0.10343	0.798397	89	0	-1.2067
CISH	4	0.5839	0.68404	1.0	366	2	-2.5326	0.84833	0.90335	1.0	405	0	-2.5326
RALBP1	5	0.59507	0.73778	1.0	367	1	-0.038395	0.27808	0.21599	1.0	129	0	-0.038395
AP3M1	4	0.60771	0.70988	1.0	368	2	-0.88456	0.39069	0.36625	1.0	183	0	-0.88456
PTPN18	5	0.60896	0.74138	1.0	369	2	-1.4372	0.10082	0.037204	0.443838	54	1	-1.4372
CDH18	4	0.61079	0.71435	1.0	370	2	-0.14461	0.24796	0.21977	1.0	115	0	-0.14461
ADAMTS4	3	0.61937	0.68703	1.0	371	1	-0.19784	0.039865	0.0019524	0.08239	25	1	-0.19784
C15ORF59	3	0.61937	0.68703	1.0	372	1	-0.32172	0.10063	0.039966	0.443838	53	1	-0.32172
OR10R2	5	0.62671	0.74659	1.0	373	1	0.6579	0.4109	0.36855	1.0	194	0	0.6579
FGD6	4	0.63103	0.74059	1.0	374	2	-1.0227	0.4509	0.48786	1.0	216	0	-1.0227
KRTCAP2	3	0.63588	0.69781	1.0	375	1	-2.1552	0.31256	0.28933	1.0	144	0	-2.1552
ETV3L	3	0.63588	0.69781	1.0	376	1	-1.3244	0.45302	0.51597	1.0	218	0	-1.3244
SV2B	3	0.63588	0.69781	1.0	377	1	-2.1552	0.64838	0.76392	1.0	318	0	-2.1552
PRR23B	4	0.63819	0.7406	1.0	378	2	-1.807	0.10782	0.029395	0.413487	56	1	-1.807
DMTN	4	0.63872	0.7406	1.0	379	1	-1.2116	0.70873	0.76326	1.0	345	0	-1.2116
SELENOF	5	0.6441	0.7664	1.0	380	1	-1.9787	0.23331	0.12784	0.860227	108	0	-1.9787
FCRL2	3	0.64555	0.7029	1.0	381	1	-1.4301	0.33008	0.33703	1.0	152	0	-1.4301
OR8G1	4	0.64658	0.74507	1.0	382	1	-2.2488	0.70268	0.75398	1.0	342	0	-2.2488
GAL3ST1	2	0.64795	0.62732	1.0	383	1	-1.9254	0.45334	0.49526	1.0	219	0	-1.9254
CACNA1B	4	0.65004	0.74508	1.0	384	1	-0.95912	0.61711	0.6583	1.0	303	0	-0.95912
BICRAL	2	0.65298	0.62732	1.0	385	1	1.6498	0.0080179	0.00065079	0.043711	11	1	1.6498
MT1B	2	0.65354	0.62732	1.0	386	1	-1.5683	0.70745	0.76195	1.0	343	0	-1.5683
ZNF568	4	0.65605	0.75754	1.0	387	2	-1.2171	0.6636	0.72503	1.0	325	0	-1.2171
SPTBN4	4	0.65605	0.75754	1.0	388	2	-1.2097	0.16207	0.10342	0.798397	81	1	-1.2097
CHID1	3	0.65679	0.70841	1.0	389	1	-1.5119	0.34623	0.35214	1.0	164	0	-1.5119
SPAG9	2	0.66676	0.64087	1.0	390	1	-1.4347	0.45613	0.50495	1.0	220	0	-1.4347
KRTAP1-5	6	0.66832	0.81888	1.0	391	1	-1.902	0.59578	0.63126	1.0	288	0	-1.902
OST4	5	0.66872	0.77508	1.0	392	1	-1.6394	0.33108	0.34484	1.0	153	0	-1.6394
MAPK12	5	0.67694	0.77509	1.0	393	2	-1.5211	0.35969	0.34485	1.0	173	0	-1.5211
PLCD1	2	0.68053	0.65493	1.0	394	1	-1.0776	0.5098	0.62076	1.0	247	0	-1.0776
FGB	6	0.68436	0.82545	1.0	395	2	-2.7516	0.90808	0.94457	1.0	434	0	-2.7516
TARBP1	4	0.68558	0.78239	1.0	396	1	-0.81748	0.05823	0.0041283	0.104528	34	1	-0.81748
CLDN2	3	0.68908	0.73008	1.0	397	1	-2.9868	0.47362	0.52761	1.0	230	0	-2.9868
LRRC43	2	0.69453	0.67588	1.0	398	1	-1.6518	0.41423	0.46614	1.0	197	0	-1.6518
CRTC3	4	0.69578	0.79131	1.0	399	1	-1.9782	0.46641	0.50425	1.0	227	0	-1.9782
TMX3	5	0.6979	0.79599	1.0	400	1	-0.9892	0.62239	0.68879	1.0	306	0	-0.9892
TDRD6	4	0.69809	0.79483	1.0	401	1	0.78984	0.10955	0.029395	0.413487	57	1	0.78984
DAPP1	4	0.69963	0.79483	1.0	402	1	-2.7893	0.88822	0.92459	1.0	422	0	-2.7893
CDY2A	3	0.70349	0.73009	1.0	403	1	0.64152	0.19856	0.18761	1.0	93	0	0.64152
NFXL1	6	0.70467	0.82793	1.0	404	2	-1.6903	0.023949	0.01006	0.193158	20	2	-1.6903
CDKL3	2	0.70847	0.68915	1.0	405	1	0.40756	0.088228	0.05339	0.526415	46	1	0.40756
MT1F	4	0.7091	0.79836	1.0	406	1	-1.2172	0.58681	0.65829	1.0	286	0	-1.2172
TXNDC12	4	0.7091	0.79836	1.0	407	1	-0.44597	0.012231	0.0041184	0.104528	15	1	-0.44597
C17ORF112	4	0.71468	0.80189	1.0	408	1	-2.0276	0.50764	0.56624	1.0	245	0	-2.0276
SRP14	5	0.72044	0.81219	1.0	409	2	-2.0331	0.83233	0.9111	1.0	393	0	-2.0331
PRRG4	5	0.72044	0.81219	1.0	410	2	-1.1353	0.42773	0.36855	1.0	203	0	-1.1353
ATP2A3	3	0.72472	0.73518	1.0	411	1	-3.2353	0.11508	0.078785	0.702378	62	1	-3.2353
UBXN6	2	0.72902	0.7073	1.0	412	1	1.6025	0.076457	0.05338	0.526415	41	1	1.6025
ZNF675	2	0.72902	0.7073	1.0	413	1	-0.3447	0.29673	0.34235	1.0	138	0	-0.3447
HLA-DOB	1	0.73795	0.70315	1.0	414	0	-1.3618	0.26205	0.29685	1.0	121	0	-1.3618
PHF20L1	4	0.73999	0.81321	1.0	415	1	-0.47946	0.43996	0.45568	1.0	209	0	-0.47946
SEC61A1	3	0.74146	0.74544	1.0	416	1	-0.92344	0.57131	0.62773	1.0	275	0	-0.92344
HNRNPA2B1	3	0.74146	0.74544	1.0	417	1	-1.2408	0.11377	0.078785	0.702378	61	1	-1.2408
TNPO1	3	0.74146	0.74544	1.0	418	1	-1.5475	0.4454	0.50296	1.0	211	0	-1.5475
ADAMTS8	2	0.74262	0.72466	1.0	419	1	-2.1437	0.58173	0.64462	1.0	282	0	-2.1437
MGAM	5	0.74682	0.83482	1.0	420	2	-0.20785	0.44712	0.43553	1.0	213	0	-0.20785
EDEM1	2	0.74929	0.73186	1.0	421	1	-1.0665	0.34272	0.38504	1.0	161	0	-1.0665
CITED1	4	0.75282	0.81696	1.0	422	1	-1.3044	0.21064	0.15128	0.948098	99	0	-1.3044
HELZ2	5	0.75665	0.84937	1.0	423	1	1.976	0.00046472	0.00021362	0.022013	3	3	1.976
GSPT2	5	0.75929	0.84938	1.0	424	2	-1.9401	0.096471	0.037204	0.443838	51	1	-1.9401
BIRC7	5	0.76307	0.85341	1.0	425	1	-1.0229	0.56377	0.60211	1.0	272	0	-1.0229
SDC4	4	0.76389	0.82072	1.0	426	1	-0.26654	0.0078549	0.0041184	0.104528	10	2	-0.26654
CR1	2	0.7724	0.73187	1.0	427	0	0.54477	0.043468	0.013786	0.249326	27	1	0.54477
CREB5	3	0.77735	0.78363	1.0	428	1	-1.4996	0.58566	0.6373	1.0	284	0	-1.4996
CD300A	2	0.78132	0.73893	1.0	429	0	0.18871	0.14507	0.13046	0.860227	76	0	0.18871
ADAMDEC1	4	0.78283	0.83141	1.0	430	1	-0.1559	0.40746	0.40375	1.0	190	0	-0.1559
FYCO1	4	0.78343	0.83141	1.0	431	1	-1.8818	0.35472	0.30553	1.0	170	0	-1.8818
MAP3K11	3	0.78507	0.78363	1.0	432	1	-1.1978	0.027393	0.0019524	0.08239	21	1	-1.1978
KSR2	5	0.78575	0.86505	1.0	433	2	-0.972	0.21791	0.12784	0.860227	101	0	-0.972
LRCH4	3	0.7871	0.78363	1.0	434	1	-1.7445	0.70882	0.76393	1.0	346	0	-1.7445
FCGR2B	6	0.79221	0.87191	1.0	435	1	-1.7083	0.048607	0.01006	0.193158	30	1	-1.7083
YTHDC2	2	0.79695	0.73894	1.0	436	0	-0.82084	0.51244	0.62076	1.0	250	0	-0.82084
CAMSAP1	5	0.79954	0.87556	1.0	437	2	-1.1206	0.12868	0.037214	0.443838	71	1	-1.1206
ARHGAP17	6	0.82101	0.89573	1.0	438	1	-0.60131	0.66148	0.72697	1.0	322	0	-0.60131
MRVI1	3	0.8303	0.82096	1.0	439	1	-0.48229	0.48827	0.55063	1.0	239	0	-0.48229
RMDN3	2	0.83115	0.77874	1.0	440	0	-0.46965	0.16678	0.16937	1.0	83	0	-0.46965
CLN6	3	0.83418	0.82096	1.0	441	1	-2.7244	0.73596	0.79291	1.0	359	0	-2.7244
FAM229B	5	0.83458	0.89555	1.0	442	1	-0.48684	0.54897	0.58559	1.0	265	0	-0.48684
PABPN1L	3	0.83758	0.82097	1.0	443	1	-0.40208	0.42604	0.49029	1.0	201	0	-0.40208
BTD	3	0.84791	0.83774	1.0	444	1	-1.4673	0.060414	0.020751	0.345829	35	1	-1.4673
NBPF24	4	0.85511	0.85935	1.0	445	1	-0.89153	0.23102	0.17453	1.0	107	0	-0.89153
NT5C1A	4	0.85511	0.85935	1.0	446	1	-1.2323	0.16537	0.10343	0.798397	82	1	-1.2323
NSMAF	4	0.85511	0.85935	1.0	447	1	-1.3875	0.33127	0.30552	1.0	154	0	-1.3875
ARPC4	3	0.85894	0.84553	1.0	448	1	-0.972	0.22158	0.22355	1.0	102	0	-0.972
TCOF1	3	0.85894	0.84553	1.0	449	1	-1.667	0.68778	0.76393	1.0	335	0	-1.667
R3HDML	4	0.86631	0.87258	1.0	450	1	-0.06681	0.002248	0.00023349	0.022013	6	2	-0.06681
CD69	4	0.86797	0.87258	1.0	451	1	-0.67845	0.038193	0.0041283	0.104528	24	1	-0.67845
TLR9	5	0.86816	0.90486	1.0	452	1	-0.83948	0.11805	0.037214	0.443838	64	1	-0.83948
HPDL	5	0.87299	0.90486	1.0	453	1	-1.5675	0.45005	0.43553	1.0	215	0	-1.5675
MS4A1	3	0.87304	0.85895	1.0	454	1	-2.4475	0.33225	0.33703	1.0	155	0	-2.4475
CTNS	5	0.87834	0.90705	1.0	455	1	-0.40737	0.11162	0.037214	0.443838	59	1	-0.40737
SSR3	2	0.88789	0.8538	1.0	456	0	1.0488	0.036058	0.013786	0.249326	22	1	1.0488
SOX13	3	0.88816	0.86423	1.0	457	0	-2.4464	0.049491	0.020751	0.345829	32	1	-2.4464
RNPEP	5	0.89508	0.91179	1.0	458	1	-1.5475	0.52862	0.56863	1.0	256	0	-1.5475
SLC27A5	1	0.89721	0.91188	1.0	459	0	1.3031	0.10279	0.088125	0.753825	55	0	1.3031
PLCXD2	4	0.89794	0.88749	1.0	460	1	0.088266	0.26009	0.2419	1.0	119	0	0.088266
RNF41	6	0.90534	0.94414	1.0	461	1	-1.9225	0.45656	0.41922	1.0	221	0	-1.9225
TECTA	5	0.91061	0.91997	1.0	462	1	-0.33872	0.48292	0.49599	1.0	237	0	-0.33872
NEFM	5	0.91061	0.91997	1.0	463	1	-2.5294	0.17426	0.12783	0.860227	84	1	-2.5294
FAM214B	4	0.91261	0.89868	1.0	464	1	-1.7947	0.89743	0.9359	1.0	424	0	-1.7947
IFITM10	1	0.91517	0.919	1.0	465	0	0.81681	0.08483	0.081001	0.702378	44	0	0.81681
AJAP1	6	0.92154	0.94562	1.0	466	1	-1.7548	0.31125	0.24814	1.0	143	0	-1.7548
MTMR1	5	0.93296	0.9307	1.0	467	1	-0.030731	0.50887	0.51545	1.0	246	0	-0.030731
FOCAD	6	0.93316	0.94862	1.0	468	1	-0.55599	0.080787	0.01007	0.193158	42	1	-0.55599
PTX4	5	0.9351	0.93302	1.0	469	1	0.019465	0.319	0.29557	1.0	146	0	0.019465
PGM2	3	0.94019	0.91005	1.0	470	0	-1.2359	0.63043	0.72426	1.0	308	0	-1.2359
TXNL1	3	0.94422	0.91006	1.0	471	0	-0.21217	0.37775	0.41031	1.0	178	0	-0.21217
RBM12	4	0.94674	0.92736	1.0	472	0	-1.9455	0.36956	0.34602	1.0	176	0	-1.9455
COPZ1	2	0.95264	0.94493	1.0	473	0	-0.010317	0.2294	0.22918	1.0	106	0	-0.010317
SSR2	5	0.9556	0.95195	1.0	474	1	0.40899	0.0012062	0.00021362	0.022013	5	2	0.40899
STT3B	4	0.95825	0.93083	1.0	475	0	0.076119	0.26235	0.2419	1.0	122	0	0.076119
PCDHB5	4	0.96097	0.93433	1.0	476	0	-0.55681	0.76676	0.8557	1.0	367	0	-0.55681
ADNP	4	0.96114	0.93434	1.0	477	0	-0.54235	0.04734	0.0041283	0.104528	29	1	-0.54235
EMC6	3	0.96294	0.94496	1.0	478	0	0.073802	0.045373	0.0019524	0.08239	28	1	0.073802
ZNF507	5	0.96655	0.96135	1.0	479	1	-2.1654	0.4078	0.36855	1.0	191	0	-2.1654
PTPRG	5	0.96732	0.96136	1.0	480	1	0.13364	0.010666	0.0018729	0.08239	14	2	0.13364
CRX	5	0.97613	0.9638	1.0	481	0	0.029161	0.27626	0.21599	1.0	126	0	0.029161
HEATR5B	3	0.97634	0.95324	1.0	482	0	-0.65049	0.36631	0.39634	1.0	175	0	-0.65049
FCN1	3	0.97703	0.95594	1.0	483	0	0.20941	0.40874	0.46339	1.0	192	0	0.20941
NUP107	3	0.97988	0.96739	1.0	484	0	-0.21672	0.095334	0.039966	0.443838	50	1	-0.21672
SSPN	5	0.98088	0.96606	1.0	485	0	1.0389	0.20422	0.12784	0.860227	95	1	1.0389
RPN2	6	0.98323	0.98035	1.0	486	1	1.6259	0.17918	0.079322	0.702378	86	1	1.6259
DCTD	5	0.98338	0.97038	1.0	487	0	-0.45732	0.29789	0.27006	1.0	139	0	-0.45732
MVP	5	0.98356	0.97038	1.0	488	0	-1.2611	0.41707	0.36855	1.0	199	0	-1.2611
FOXA2	4	0.98358	0.97158	1.0	489	0	-0.46637	0.42638	0.43837	1.0	202	0	-0.46637
EMC8	4	0.9927	0.97972	1.0	490	0	0.55248	0.074389	0.029385	0.413487	40	1	0.55248
VAX1	3	0.99659	0.99509	1.0	491	0	1.1797	0.24415	0.24062	1.0	113	0	1.1797
TBC1D24	6	0.99987	0.99984	1.0	492	0	0.77043	0.00035835	4.4711e-05	0.014151	2	3	0.77043
FCGR2A	3	0.9999	0.99998	1.0	493	0	5.8256	2.0233e-05	4.9679e-06	0.003145	1	2	5.8256
