# Supplementary material for: Functional genomics screens reveal a role for TBC1D24 and SV2B in antibody-dependent enhancement of dengue virus infection
Source: J Virol. 2024 Oct 8;98(11):e01582-24. doi: 10.1128/jvi.01582-24 (PMC11578089; doi:10.1128/jvi.01582-24)
Supplement: Table S5 — Raw data for infection assays. [file jvi.01582-24-s0006.xlsx]

## Sheet: Fig_S4A_Raw
Replicate 1
Log10 IgG concentration (ng/ml)	WT		FcgRIIa_KO		TBC1D24_KO
4	33.2117	34.6797	1.86654	1.88008	6.7922	6.42235
3.30103	37.7347	38.4365	2.83145	2.47286	7.8179	6.73513
2.60206	38.8309	38.6818	3.14669	2.86035	7.4928	6.18102
1.90309	36.2524	37.2372	3.35037	3.63825	5.27351	5.64275
1.20412	27.2581	27.929	3.88403	3.40426	4.74428	4.09556
0.50515	20.4319	18.2362	3.38983	4.77585	3.28901	3.90136
-0.19382	13.0307	14.1671	3.9845	4.65785	2.41833	2.90698
-0.89279	8.08979	8.5285	3.92428	2.59605	2.20299	1.82292
-1.59176	5.91862	5.00849	3.60991	4.32484	1.22777	1.28663
No antibody	3.42975	1.766	5.12063	4.29989	1.02873	1.12604
Replicate 2
Log10 IgG concentration (ng/ml)	WT		FcgRIIa_KO		TBC1D24_KO
4	35.8061	39.1079	2.01149	1.86364	5.90122	5.24894
3.30103	39.7255	41.1662	3.27219	3.5109	7.14552	6.11599
2.60206	39.749	40.5356	3.49442	3.73618	7.9133	8.17284
1.90309	34.6006	37.0064	2.82279	3.39152	6.48522	5.95952
1.20412	27.3849	29.4866	3.76271	3.7514	5.11788	4.5993
0.50515	18.5757	20.7213	4.20851	4.23524	3.32265	3.56341
-0.19382	14.0264	13.9256	4.52912	4.4316	2.29696	2.55876
-0.89279	10.1357	9.54079	4.14878	4.51875	1.89099	1.89807
-1.59176	4.39745	4.76636	4.20535	4.03159	1.11323	0.934871
No antibody	3.06823	2.93867	4.17495	4.65465	0.737179	0.745005
Replicate 3
Log10 IgG concentration (ng/ml)	WT		FcgRIIa_KO		TBC1D24_KO
4	30.6115	28.9039	1.63848	1.89773	5.4479	5.51839
3.30103	35.53	33.5282	2.07101	2.5729	5.36481	5.27162
2.60206	39.3782	35.0581	2.47312	2.82871	7.27956	7.35194
1.90309	36.1429	32.07	2.53987	2.88784	6.61605	5.91065
1.20412	31.5331	31.0623	2.54438	3.00564	5.05693	5.17799
0.50515	28.5941	24.8361	3.31309	3.0789	4.52611	4.00716
-0.19382	23.0127	19.5298	3.45561	3.31342	2.94848	3.05732
-0.89279	17.6447	14.6234	2.73189	3.8525	1.69805	2.42498
-1.59176	16.6469	9.4754	3.97906	3.63636	1.39935	1.08522
No antibody	3.57006	2.54167	3.98773	3.50418	1.12229	0.813802

## Sheet: Fig_S4B_Raw
Replicate 1
Log10 IgG concentration (ng/ml)	WT		FcgrIIa KO		SV2B KO
4	16.5286	14.2978	1.42227	1.34367	5.34862	3.41786
3.30103	15.3072	14.5179	2.00415	1.31992	3.61146	5.5
2.60206	13.0639	13.8507	1.6129	2.35219	5.64904	4.91803
1.90309	10.957	10.2902	2.75353	2.55738	3.85064	3.61757
1.20412	6.40486	5.67227	2.02747	1.88564	3.51288	2.66667
0.50515	2.47022	1.77898	1.89873	1.69713	2.73598	3.83037
-0.19382	1.39535	1.05581	2.95061	2.22081	3.1694	4.96454
-0.89279	0.47081	0.355872	1.64234	1.81378	4.54545	4.83871
-1.59176	0.468604	0.745898	1.84478	2.11028	4.05257	3.6643
No antibody	0.256191	0.794439	1.90948	2.48062	2.71547	2.86976
Replicate 2
Log10 IgG concentration (ng/ml)	WT		FcgrIIa KO		SV2B KO
4	36.1082	36.3406	1.51757	1.90476	5.24412	7.28155
3.30103	37.6414	37.1353	0.708592	1.72555	7.03971	5.30786
2.60206	34.9558	37.108	1.95771	2.06513	6.35359	9.09091
1.90309	34.7261	28.5037	2.31303	2.5923	7.5	6.16967
1.20412	32.6552	18.1383	2.94586	2.08978	5.03597	4.55607
0.50515	22.6341	11.1881	1.57285	1.6309	3.21199	3.97516
-0.19382	10.8844	2.58668	2.75556	1.23348	2.73038	2.90698
-0.89279	2.39554	1.99461	3.01255	3.58712	3.0647	3.37838
-1.59176	1.02916	2.16908	2.65805	1.89125	1.70068	3.09091
No antibody	1.18596	0.834971	1.50716	1.94946	2.96827	2.9549
Replicate 3
Log10 IgG concentration (ng/ml)	WT		FcgrIIa KO		SV2B KO
4	12.5653	13.9101	0.165107	0.249252	4.27607	3.74787
3.30103	13.3552	15.6844	0.261952	0.215633	5.99156	3.9805
2.60206	12.6822	12.7609	0.384404	0.777385	4.83871	4.21369
1.90309	9.98757	9.01369	0.617284	0.547345	1.79828	2.38864
1.20412	4.56897	5.86466	0.345026	0.739898	1.38504	1.76933
0.50515	0.975817	1.21629	0.732601	0.410557	1.31148	0.990099
-0.19382	0.136924	0.392842	0.631458	0.253165	0.569106	0.54902
-0.89279	0.527831	0.460594	0.41225	0.639659	0.715421	0.525394
-1.59176	0.230627	0.0914495	0.605727	0.32	0.30349	0.431965
No antibody	0.0812018	0.0491884	0.498615	0.524476	1.10236	0.681302

## Sheet: Fig_S5A_Raw
Replicate 1
	WT
	70.2766
	75.9579
	75.236
Replicate 2
	WT
	74.8064
	87.1413
	86.1763
Replicate 3
	WT
	85.4983
	80.3771
	83.1096
Replicate 4
	WT
	52.9014
	56.6278
	58.4681

## Sheet: Fig_S5B_Raw
Replicate 1
	WT	FcgRIIa_KO	SV2B_KO	TBC1D24_KO
	60.2575	0.869565	24.948	31.9134
	57.2444	1.1925	33.6882	25.9784
Replicate 2
	WT	FcgRIIa_KO		TBC1D24_KO
	70.2516	20.0698		37.7475
	61.3541	18.9013		40.7733
	61.5954	19.002		35.9339
	61.5868	17.9885		28.6602
Replicate 3
	WT		FcgRIIa_KO		SV2B_KO		TBC1D24_KO
	84.4466	83.9871	28.948	27.8241	52.6316	52.2895	49.0782	45.5877
	84.0906	86.209	29.4795	30.4286	57.5166	58.5765	53.1072	48.9128
	83.874	84.4894	30.0636	29.7872	58.6045	57.0487	53.2132	50.8651
	85.0223	84.6369	30	29.6837	54.7852	56.1994	52.5617	50.0776
Replicate 4
	WT		FcgRIIa_KO		SV2B_KO		TBC1D24_KO
	73.1641	73.9251	30.9829	29.8885	47.981	46.2632	50.8193	47.9144
	73.9957	76.5689	32.6308	31.5392	52.737	52.236	59.8032	55.2135
	75.2163	76.3202	31.7157	31.9527	53.35	51.0519	59.5956	56.3168
	72.3271	75.8766	32.4867	32.825	49.8034	47.8202	56.3539	49.3772
Replicate 5
	WT		FcgRIIa_KO		SV2B_KO
	78.1076	79.148	19.5171	20.2091	48.4656	48.6486
	77.4457	78.1185	20.364	21.7784	49.2587	50.3783
	78.7575	77.4239	21.4422	22.0475	51.2422	50.7781
	78.9458	79.8409	22.3028	21.8568	46.78	49.0481

## Sheet: Fig_2A_and_S6_Raw
Replicate 1
Log10 IgG concentration (ng/ml)	WT		FcgRIIa_KO		TBC1D24_KO		TBC1D24_KO+TBC1D24		TBC1D24_KO+empty vector
4	0.0557026	0.0314268	0.0234192	0	0	0.0187617	0.029146	0	0	0.0415024
3.30103	0	0	0.0998004	0	0	0.0458821	0	0.0240442	0.074331	0.0261986
2.60206	0.908943	1.61204	0.0752257	0.030931	0.244336	0.772727	1.09046	1.13809	1.40617	1.38313
1.90309	15.7045	16.2147	0.584795	0.779151	7.7011	7.10684	12.8124	14.1806	8.85768	8.09606
1.20412	20.5195	20.4064	2.18596	2.44842	9.63855	9.00815	19.6179	19.0661	9.70443	7.99245
0.50515	12.9401	11.973	4.02523	3.46978	7.90428	6.86744	19.7039	17.2108	6.67027	6.1348
-0.19382	6.71572	5.8114	3.65246	3.63942	5.67707	5.88082	14.6314	14.7462	4.29348	4.04593
-0.89279	2.60062	1.95046	2.30911	2.97796	3.29772	3.56789	11.1599	10.4106	2.75826	1.95323
-1.59176	1.14817	1.13309	1.44269	1.60043	2.2875	1.77276	7.65957	6.03949	1.28755	1.26454
No antibody	0.333278	0.351865	0.826647	0.511509	0.263678	0.253293	1.64567	0.786658	0.28222	0.348874
Replicate 2
Log10 IgG concentration (ng/ml)	WT		FcgRIIa_KO		TBC1D24_KO		TBC1D24_KO+TBC1D24		TBC1D24_KO+empty vector
4	0	0	0	0	0	0	0.19	0	0	0
3.30103	0	0.19	0	0	0	0	0.032	0	0.058	0.23
2.60206	1.67	2.06	0.19	0.044	0.43	1.04	0.49	1.45	1.67	2.22
1.90309	19.5	17.3	0.35	0.32	7.94	7.38	15.3	12	8.49	8.09
1.20412	19.9	18.1	2.33	2.66	9.73	10.3	21.3	0	9.33	8.41
0.50515	9.86	9.55	4.91	4.47	7.54	7.8	22.1	18.6	6.22	5.89
-0.19382	6.93	4.01	3.63	4.34	4.53	5.38	23.4	13.1	2.55	2.67
-0.89279	5.41	2.8	2.72	3.14	4.28	5.65	18	11.1	1.68	1.8
-1.59176	2.32	2.26	1.77	2.76	3	5.22	13.1	9.9	1.43	1.06
No antibody	0.23	0.27	0.71	0.2	0.074	0.35	2.27	1.43	0.26	0.3
Replicate 3
Log10 IgG concentration (ng/ml)	WT		FcgRIIa_KO		TBC1D24_KO		TBC1D24_KO+TBC1D24		TBC1D24_KO+empty vector
4	0	0.0241196	0	0	0	0	0	0	0	0
3.30103	0	0	0	0.0653381	0	0	0	0.039557	0.0380662	0
2.60206	1.53247	2.10127	0.0399042	0	0.740466	0.261389	0.609261	0.309358	0.613968	0.397614
1.90309	19.7757	19.642	0.411061	0.525026	7.71135	5.84459	18.2456	17.8689	8.0916	9.35943
1.20412	19.5024	19.3844	2.19072	1.88014	8.81828	8.89256	20.6365	20.1493	8.85417	9.1439
0.50515	9.40454	9.98639	3.8073	3.17013	6.45161	6.76759	17.5359	16.4359	5.86562	4.51937
-0.19382	7.68338	5.34833	2.86046	3.81986	4.70588	4.61812	14.4615	12.3596	3	2.72762
-0.89279	3.8295	2.80063	3.36203	3.48377	3.57143	3.39033	10.0604	9.82679	1.89573	1.42643
-1.59176	1.64221	1.44106	2.89969	2.4077	2.58621	2.66532	9.87952	7.00829	1.14445	0.907771
No antibody	0.337538	0.421763	0.705795	0.565171	0.406504	0.130378	2.02939	0.856458	0.429185	0.389257

## Sheet: Fig_2B_Raw
Replicate 1
Log10 IgG concentration (ng/ml)	WT		SV2B_KO		SV2B_KO+SV2B		SV2B_KO+empty vector		FcgRIIa_KO
4	0	0	0.8	0.9	0.2	0.5	0.5	0.4	0.2	0.2
3.30103	0	0.1	0.8	0.7	0.9	0.4	0.6	0.2	0.3	0.6
2.60206	8.7	10.4	7.7	3.2	10.5	7.5	4	3.8	0.3	0.2
1.90309	43	45.8	18	17.5	45.3	45.5	25.3	28.3	1.6	1.4
1.20412	31.2	29.3	13.7	14.5	28.1	36.2	21.3	17.3	4.9	4.6
0.50515	14.7	12.9	0	0	8.6	19.9	8.9	8.9	6.8	5.6
-0.19382	4.8	7.2	3.1	7.5	3.1	5.2	4.5	4.4	5.3	3.9
-0.89279	3.8	3.9	3.2	4	2	2.3	3.4	2.9	4.5	0
-1.59176	2	2.9	1.8	2.9	1.2	0.8	2.6	2.1	4.4	3.7
No antibody	0.2	1.4	1.3	1.6	1	0.7	0.6	1.3	1.9	0
Replicate 2
Log10 IgG concentration (ng/ml)	WT		SV2B_KO		SV2B_KO+SV2B		SV2B_KO+empty vector		FcgRIIa_KO
4	0	0.0809935	0.469729	0.341151	0.0772797	0.071582	0.057241	0	0	0
3.30103	0.0510986	0.138793	0.776053	0.469974	0.0809717	0.385802	0.0876937	0.158932	0.0584454	0
2.60206	0.997573	2.19245	1.83381	3.55969	1.31119	1.96239	0.504096	0.988024	0	0.0587544
1.90309	19.9728	24.0794	14.1458	14.5527	17.0193	14.8108	6.9366	6.06343	0.118554	0.179211
1.20412	20.9673	18.2424	12.4786	11.9224	17.1717	17.8372	8.39009	8.35237	1.18133	1.07459
0.50515	11.0301	12.8992	3.20413	2.68935	3.4687	9.19748	1.96546	3.2629	3.07606	1.94766
-0.19382	3.85105	4.92542	1.41643	1.20548	0.969305	3.79859	0.603217	1.04695	2.92494	1.87424
-0.89279	4.16545	4.42708	1.10865	0.81728	0.996169	2.0339	0.423251	0.453583	3.0303	3.27031
-1.59176	1.37749	2.07881	0.731159	0.818777	0.614574	0.831025	0.279677	0.186637	2.30137	2.08333
No antibody	0.178435	0.20908	0.405268	0.45045	0.152439	0.382044	0.109439	0.24188	1.73182	2.02899
Replicate 3
Log10 IgG concentration (ng/ml)	WT		SV2B_KO		SV2B_KO+SV2B		SV2B_KO+empty vector		FcgRIIa_KO
4	0	0.0657462	0.231589	0.499093	0	0.0549753	0.0768344	0.080064	0	0.059312
3.30103	0	0.0701017	0.500278	0.188413	0.0607903	0.0585823	0.193648	0.0853242	0.0613121	0
2.60206	2.06829	1.43449	2.11823	0.73903	1.58297	0.757166	0.619579	0.576701	0.0588928	0
1.90309	22.6512	19.7742	11.5271	10.9492	14.4774	14.5821	8.25222	9.02812	0.713861	0.296209
1.20412	20.2289	16.2228	6.76157	9.59342	13.4615	11.7952	5.82137	6.05428	3.04878	1.75921
0.50515	11.9328	6.63491	2.67938	2.83853	4.62366	5.13881	1.46812	1.44374	2.24321	2.16183
-0.19382	6.17284	4.1526	1.09019	1.13191	1.94805	2.45303	0.415565	0.246204	4.05036	3.68451
-0.89279	3.25615	2.34057	0.766651	0.644864	0.551655	1.73572	0.534979	0.150319	4.45151	2.82279
-1.59176	2.82258	2.4818	0.913242	0.353893	0.901857	1.56413	0.338092	0.269646	3.74093	3.53376
No antibody	0.646496	0.601142	0.447628	0.469704	0.146413	0.154242	0.034638	0.0356633	3.27232	2.70968
Log10 IgG concentration (ng/ml)	WT		SVB2 KO clone 82		SV2B_KO+SV2B		SV2B_KO+empty vector		FcgRIIa_KO
4	0	0.0712505	0.407332	1.02975	0	0.0617284	0.143988	0.131579	0	0.0838223
3.30103	0.0598623	0.0716846	1.10497	1.50094	0.110011	0	0.218341	0.201748	0	0
2.60206	1.05868	3.35355	1.97917	2.66809	1.15607	2.55814	0.672143	2.10169	0	0
1.90309	31.3535	46.9907	11.9965	17.271	22.2415	29.4152	15	19.2635	0.442478	0.506329
1.20412	47.8352	45.039	18.7907	21.6263	34.4959	33.4505	20.5279	15.9836	4.63287	4.91329
0.50515	29.2224	34.2517	12.5833	10.8475	23.7478	24.118	13.3244	9.36902	6.66105	6.66667
-0.19382	17.1609	21.3437	4.1841	4.81696	21.3861	9.55924	4.45775	3.87056	6.35739	6.3981
-0.89279	9.90551	12.663	3.42593	2.27058	8.92288	4.16164	2.63331	7.43516	7.42768	7.3895
-1.59176	12.9733	12.1301	2.86378	3.18888	3.51515	3.6	1.21433	1.8105	8.13397	6.66667
No antibody	5.89971	8.82353	1.11288	1.03339	0.459242	0.686016	0.367647	1.03896	3.83523	3.23044

## Sheet: Fig_2C_Raw
Replicate 1
	WT		NTC		FcgRIIa_KO		SV2B_KO		TBC1D24_KO
	12.131	13.44	0.785229	0.697085	2.86925	4.5904	1.70858	1.2405	2.18503	2.23642
			11.5162	9.97653	7.26672	6.37544	31.684	30.983	3.68401	3.40136
			9.11602	10.1792	6.10329	6.72414	8.61633	7.67319	7.61134	7.44139
			10.2628	9.0566	7.93737	8.04525	23.0986	22.0355	26.2373	26.2652
			7.28291	7.44811	11.1064	9.73659			10.9158	8.57957
			10.0358	9.72097	19.7808	18.8376			12.5857	13.2729
			0.183486	0.255265	15.3744	14.6644			10.0102	10.0756
			25.7538	25.2638	9.1954	11.3495
			6.92266	6.46412	4.22833	4.4347
			9.44032	9.53069	23.8319	24.3327
			6.97842	7.023	10.2456	9.3258
			14.0666	13.7216
Replicate 2
	WT		NTC		FcgRIIa_KO		SV2B_KO		TBC1D24_KO
	13.9398	12.1713	1.60374	2.35789	2.03349	2.20656	1.94221	2.27027	3.39128	4.32822
			19.7049	20.1136	10.7863	9.93733	30.6046	29.666	5.97315	4.73653
			18.7517	16.692	6.65962	7.47484	4.19269	4.4731	5.86158	6.00334
			12.1987	14.5968	8.94479	9.27644	22.0761	24.6536	23.4345	26.6168
			5.04701	5.89556	9.40594	8.44496			12.8921	12.0953
			3.6518	5.29777	18.6356	22.5564			12.312	12.8373
			0.240154	0.371156	26.3052	28.088			8.91697	8.46395
			15.089	16.6528	12.7273	14.1049
			2.11694	2.64595	3.57143	4.21156
			4.8125	6.25444	22.7058	23.8577
			5.56545	7.42339	11.2916	8.33623
			12.5943	12.646

## Sheet: Fig_3A_Raw
Donor 1 Replicate 1											Donor 1 Replicate 2											Donor 1 Replicate 3
Serum dilution	WT		FcgRIIa_KO		SV2B_KO		TBC1D24_KO				Serum dilution	WT		FcgRIIa_KO		SV2B_KO		TBC1D24_KO				Serum dilution	WT		FcgRIIa_KO		SV2B_KO		TBC1D24_KO
0.0333333	24.4636	22.8306	0.597372	0.679185	13.2147	13.3497	4.54902	4.57285			0.0333333	11.3556	14.1555	0.809289	0.725953	13.1283	10.1294	0.967033	0.68089			0.0333333	20.3398	20.0199	0.436047	0.563063	7.59754	6.30631	1.3913	1.07112
0.00666667	17.7428	17.1883	0.741046	0.490918	11.6606	13.2047	4.31882	4.50623			0.0111111	31.2556	28.4247	1.15942	1.49331	14.5624	15.5598	2.52129	2.48092			0.0111111	28.0622	27.7921	0.640205	0.88993	11.8353	12.2378	3.41038	3.25372
0.00133333	8.64336	13.0279	1.23457	0.646353	7.92023	7.59494	2.45726	3.26481			0.0037037	32.3747	31.1183	2.43769	2.08565	18.1289	19.4258	4.53731	4.46492			0.0037037	32.8973	28.105	1.03391	1.19876	14.6834	16.5517	4.33517	3.94205
0.00026667	3.41089	3.98242	0.996678	0.751566	4.54804	6.09546	1.8532	2.34604			0.00123457	26.9129	24.5942	2.53369	3.24324	16.6812	15.9779	3.65674	3.58056			0.00123457	22.8049	23.0152	1.99511	2.4321	13.2964	12.9786	3.27869	3.94913
5.3333e-05	2.16968	4.54545	1.06383	0.867925	5.32511	5.9322	1.21907	1.33384			0.00041152	20.306	16.5882	2.8589	3.49112	14.7485	13.9992	2.74179	2.68301			0.00041152	15.5215	14.5882	3.03384	3.39457	9.55932	9.2545	2.94604	2.03746
1.0667e-05	1.10512	1.88242	1.05717	1.05753	4.59893	5.74163	0.665779	0.842589			0.00013717	8.93136	8.33333	4.17484	3.584	9.64696	9.10296	1.62866	1.90387			0.00013717	8.76777	7.98366	3.75209	3.96855	6.19524	5.66281	1.75377	1.74825
2.1333e-06	1.2099	1.13433	0.683891	1.74111	4.51444	4.36153	1.29688	0.871143			4.5725e-05	4.48466	3.86797	4.25941	4.6376	6.42169	6.74646	1.39436	1.07914			4.5725e-05	4.27109	4.05455	4.38893	3.67435	6.22042	5.69444	0.96463	1.46156
4.2667e-07	1.78212	1.20129	1.02041	0.829332	3.81069	4.83271	0.812108	0.95518			1.5242e-05	3.26996	3.45798	3.35239	3.07848	4.67721	4.41331	0.69646	0.656205			1.5242e-05	2.94768	3.2425	4.05777	5.25959	3.9886	4.0404	1.09467	0.925649
8.5333e-08	1.07113	1.40562	1.1854	1.43916	4.41873	5.92639	0.840015	0.946143			5.0805e-06	3.03757	2.34249	4.55079	3.78788	6.41304	6.17956	1.24241	0.755245			5.0805e-06	2.92745	2.35906	4.6905	3.78277	4.67163	4.50139	0.646869	0.813262
No serum	1.04626	0.858779	1.12782	1.31916	5.27157	4.61988	0.767754	0.92824			No serum	1.83121	2.28645	3.60182	3.38929	5.79926	4.68601	0.591891	0.664452			No serum	1.71033	1.42114	3.65044	3.16667	4.79495	3.41772	0.622665	0.652853
Donor 2 Replicate 1											Donor 2 Replicate 2											Donor 2 Replicate 3
Serum dilution	WT		FcgRIIa_KO		SV2B_KO		TBC1D24_KO				Serum dilution	WT		FcgRIIa_KO		SV2B_KO		TBC1D24_KO				Serum dilution	WT		FcgRIIa_KO		SV2B_KO		TBC1D24_KO
0.0333333	10.2756	9.54774	0.51304	0.774908	9.69014	8.0292	1.87565	2.02931			0.0333333	25.1109	26.6988	0.699301	0.917131	12.1825	10.9553	2.07081	2.54417			0.0333333	17.5319	19.2729	0.748013	0.713267	10.72	10.0671	2.14606	1.94278
0.00666667	3.19735	2.90867	0.698016	1.29979	5.35714	5.54822	0.770878	0.87222			0.0111111	20.297	20.467	2.37697	1.97859	11.4669	12.148	1.88373	2.05748			0.0166667	15.8485	18.523	1.49827	0.9758	8.85839	8.81435	2.29102	2.00865
0.00133333	1.31425	2.06682	0.792154	1.19826	4.33559	4.86453	0.786309	0.730868			0.0037037	15.5293	12.3513	3.06748	3.33454	10.3088	9.28513	1.71975	1.3599			0.00833333	15.0432	13.0682	2.07075	2.20332	8.50461	7.75194	2.02634	1.67939
0.00026667	1.6	1.39956	0.715137	0.923432	4.10642	4.91329	0.744109	0.618238			0.00123457	5.47461	5.10778	3.55597	3.6833	8.43373	7.16463	0.941864	1.00534			0.00416667	9.47941	9.50108	2.92497	2.28945	7.2048	7.27624	1.31796	1.44247
5.3333e-05	1.55502	0.912507	0.995438	0.797024	4.58824	5.15643	0.761218	0.865964			0.00041152	2.52613	3.62768	3.15249	3.78343	5.93047	5.31426	0.902464	0.617485			0.00208333	6.45554	5.79048	2.31092	3.25077	5.71211	7.15804	1.06875	0.924156
1.0667e-05	1.24399	1.23384	0.976181	1.10865	4.79813	5.84636	0.616808	0.434573			0.00013717	2.49126	2.87918	3.86905	3.6868	6.39777	7.75148	0.712736	1.00887			0.00104167	3.06417	3.44541	3.76003	2.81224	4.39024	4.21885	0.795837	0.589391
2.1333e-06	1.26773	0.869817	1.50101	1.06339	5.37634	5.10949	0.447928	1.06888			4.5725e-05	2.3908	2.18069	5.01636	3.3036	4.97535	5.78192	0.609418	0.545256			0.00052083	2.35849	2.11116	3.90625	3.15789	3.11615	4.87805	0.806934	0.534442
4.2667e-07	0.793399	0.94284	1.36342	1.19403	5.35621	5.24906	0.868252	0.80393			1.5242e-05	1.45587	2.38423	4.32362	3.50657	4.74227	6.00924	0.641026	0.773196			0.00026042	2.28665	2.04491	3.08617	3.4112	4.35069	5.46924	0.97617	0.434657
8.5333e-08	1.50568	1.06879	1.43266	1.08059	5.64468	5.42206	0.780959	0.773096			5.0805e-06	1.84557	1.88595	3.6783	3.43153	5.74671	5.1756	0.663167	0.663717			0.00013021	1.57978	1.36112	3.78904	3.46076	4.21429	3.86473	0.806452	0.647801
No serum	1.34925	0.771208	1.59161	0.96043	5.02881	5.37691	0.646698	0.738656			No serum	2.21363	1.49957	3.823	3.74593	5.40541	5.1759	0.850954	0.70028			No serum	1.82467	1.40578	3.62812	2.68558	4.59913	3.82746	0.675676	0.506614
Donor 3 Replicate 1											Donor 3 Replicate 2											Donor 3 Replicate 3
Serum dilution	WT		FcgRIIa_KO		SV2B_KO		TBC1D24_KO				Serum dilution	WT		FcgRIIa_KO		SV2B_KO		TBC1D24_KO				Serum dilution	WT		FcgRIIa_KO		SV2B_KO		TBC1D24_KO
0.0333333	26.9348	29.6457	0.664452	0.535236	14.9072	14.8784	4.65676	4.43151			0.0333333	18.8735	17.7452	0.75431	0.826934	9.60187	10.7968	1.03627	1.03189			0.0333333	18.9849	15.764	0.966702	0.408401	7.90123	7.7451	0.943801	1.41343
0.00666667	23.3241	21.988	1.36086	0.878869	14.7883	14.781	5.87969	5.0677			0.0111111	34.1845	32.243	1.90039	1.64521	18.5597	17.3067	2.74179	2.84853			0.0111111	33.0955	29.2294	0.624025	0.649913	13.5762	9.99276	2.38678	2.97834
0.00133333	12.9796	16.4782	1.20598	0.991034	11.5765	11.2773	3.32586	3.28198			0.0037037	37.1488	33.2582	2.33333	2.22222	21.016	20.9607	3.73886	4.3395			0.0037037	35.3393	30.0648	1.11631	1.35243	16.1092	16.3889	4.22171	3.78882
0.00026667	5.46529	8.93577	1.43946	1.2573	5.92784	7.48256	2.11468	1.80316			0.00123457	34.5115	32.0471	2.66124	2.53721	18.5947	20.8315	4.35226	4.39739			0.00123457	34.5469	27.921	2.26033	2.92542	15.6229	15.1289	4.11241	3.73002
5.3333e-05	3.41574	3.51136	1.04803	1.09056	5.57796	5.54505	1.47217	1.76577			0.00041152	27.2321	22.2062	3.72093	3.43821	19.9537	18.6706	4.26414	4.38769			0.00041152	23.2612	23.0085	3.67347	2.50482	14	7.40181	3.18335	2.88776
1.0667e-05	2.61044	2.72864	1.34823	1.31394	5.21684	5.13809	1.04247	1.14943			0.00013717	16.8111	15.0866	4.3492	3.68231	13.749	13.1744	3.12597	2.51335			0.00013717	14.6199	14.4539	5.03806	4.93827	11.8705	14.1935	2.93761	2.18805
2.1333e-06	1.98496	1.88938	1.26636	1.02345	6.05115	6.05875	0.917431	1.22772			4.5725e-05	9.43623	7.12179	4.65034	3.50136	10.625	8.73898	1.7626	1.55323			4.5725e-05	8.68846	7.82787	6.24756	4.08438	7.96759	9.32785	2.38379	1.86611
4.2667e-07	1.48912	1.65195	1.2326	1.85604	6.46884	5.75585	0.687907	0.518672			1.5242e-05	4.67814	3.99129	4.01386	3.32173	6.38072	9.05421	1.0176	1.41234			1.5242e-05	4.19426	4.94938	5.1263	5.18832	6.11842	7.16292	1.64654	1.68219
8.5333e-08	1.62602	1.4282	1.40659	1.04948	6.12731	4.51332	0.491803	0.60629			5.0805e-06	2.92144	2.443	4.7195	3.37718	5.69801	5.00907	0.974889	1.19638			5.0805e-06	1.84502	2.99026	3.84615	4.89202	5.51237	6.32467	1.19912	1.47314
No serum	1.24437	1.42694	1.16279	0.750099	5.13719	6.332	0.590551	0.598802			No serum	1.60033	2.16025	5.07185	2.86426	4.84454	5.38201	0.690335	0.531738			No serum	1.40693	1.65826	3.13502	4.22056	5.36424	5.71967	0.870322	0.695451

## Sheet: Fig_3B_Raw
DENV1 Replicate 1											DENV1 Replicate 2
Log10 IgG concentration (ng/ml)	WT		SV2B_KO		TBC1D24_KO		FcgrIIa_KO				Log10 IgG concentration (ng/ml)	WT		SV2B_KO		TBC1D24_KO		FcgrIIa_KO
4	2.74517	2.09205	15.5875	19.9552	5.92048	6.92375	7.50689	8.964			4	0.083	0.042	0.14	0	0.021	0.065	0.2
3.30103	2.78535	1.92595	17.5468	17.1548	6.38015	6.56969	4.72167	7.26362			3.30103	0.042	0.083	0.16	0.067	0.021	0.044	0.085	0.1
2.60206	2.64278	1.99269	16.2264	15.2174	7.1456	7.4454	7.52928	8.15098			2.60206	0.1		0.091	0.16	0.042	0	0.022	0.067
1.90309	3.34429	3.0385	16.7188	16.7019	6.4488	6.2724	6.14973	9.23254			1.90309		0.21	0.23	0.11	0	0.021	0.13	0.043
1.20412	7.72164	9.79672	16.7169	22.5549	7.25776	7.10751	7.32323	6.17935			1.20412	1.75	0.56	0.63	0.65	0.021	0.085	0.11	0.29
0.50515	28.9625	34.2564	35.4049	32.3625	8.53392	9.47981	7.00461	8.01638			0.50515	8.52	6.56	3.22	3.8	0.17	0.32	0.11	0.067
-0.19382	25.9259	36.9519	33.1615	25.522	9.40066	9.30233	5.70663	10.8646			-0.19382	9.09	8.35	4.19	5.24	0.36	0.49	0.11	0.09
-0.89279	14.0792	21.3974	22.351	17.2291	8.56984	11.0664	7.35695	8.91386			-0.89279	8.04	7.6	3.39	3.72	0.57	0.34	0.27	0.15
-1.59176	8.32482	11.1624	20.241	18.7135	7.20288	7.36458	6.80739	8.73606			-1.59176	5.06	4.25	2.24	2.42	0.32	0.28	0.3	0.14
No antibody	2.73883	2.1645	17.8236	21.3514	8.34142	5.39657	6.22189	7.54537			No antibody		0.063	0.14	0.21	0.043	0.022	0.11	0.15
DENV2 Replicate 1											DENV2 Replicate 2
Log10 IgG concentration (ng/ml)	WT		SV2B_KO		TBC1D24_KO		FcgrIIa_KO				Log10 IgG concentration (ng/ml)	WT		SV2B_KO		TBC1D24_KO		FcgrIIa_KO
4	1.71635	1.18642	7.49465	8.52941	3.23335	3.33676	2.82369	2.74977			4		0.12	0.089	0.11	0	0	0.065	0.11
3.30103	1.48773	1.37298	9.28854	7.24299	3.24556	2.55291	3.54691	2.71365			3.30103	0.16	0.31	0.13	0.2	0.063	0.065	0.13	0.023
2.60206	3.55688	2.98893	10.0204	9.94898	2.42356	3.34536	3.67908	4.24464			2.60206	0.93	1.13	0.78	0.95	0.064	0.042	0.11	0.11
1.90309	13.0321	10.4578	9.14179	11.8738	3.81421	5.06452	3.6859	4.18274			1.90309	7.82	7.57	6.34	4.74	0.36	0.27	0.11	0.11
1.20412	16.4832	15.0571	11.25	12.1704	4.94728	4.8882	3.94144	3.64059			1.20412	11.7	11.9	8.04	6.95	0.84	0.89	0.51	0.38
0.50515	6.75838	4.68076	10.6667	8.89328	4.22352	3.61944	3.82572	4.56942			0.50515	2.64	3.42	1.68	2.57	0.23	0.4	0.35	0.35
-0.19382	1.96948	1.10889	8.77514	7.00758	3.45168	3.90594	2.58621	5.38972			-0.19382	0.37	0.39	0.22	0.11	0	0.13	0.23	0.33
-0.89279	1.32427	1.22992	7.25191	10.0478	3.72174	4.72648	3.35165	4.68986			-0.89279	0.23	0.14	0.088	0.11	0.1	0.042	0.25	0.43
-1.59176	1.57119	1.28685	11.7229	11.7647	3.75865	4.48796	3.87135	4.50689			-1.59176	0.063	0.041	0.13	0.043	0.021	0.064	0.34	0.42
No antibody	1.61206	1.39699	10.3679	6.69145	3.47722	3.53607	4.09146	3.38983			No antibody	0.1	0.082	0.092	0.043	0.021	0.021	0.22	0.43
DENV3 Replicate 1											DENV3 Replicate 2
Log10 IgG concentration (ng/ml)	WT		SV2B_KO		TBC1D24_KO		FcgrIIa_KO				Log10 IgG concentration (ng/ml)	WT		SV2B_KO		TBC1D24_KO		FcgrIIa_KO
4	2.35346	2.15649	13.758	9.06667	5.10062	5.24071	5.01218	5.85907			4	0.17	0.21	0.09	0.023	0.043	0.021	0.064	0.18
3.30103	3.90026	3.06587	15.7447	11.0935	4.35494	5.26316	5.0905	6.34299			3.30103		0.62	0.15	0.23	0.021	0.11	0.022	0.043
2.60206	16.1017	14.5354	19.8611	13.0031	7.59551	8.16799	5.21896	9.03294			2.60206		4.59	0.94	0.78	0.022	0.13	0.15	0.086
1.90309	54.4318	49.1494	34.3367	38.3764	14.3885	14.3186	5.26976	9.20826			1.90309		20.1	3.51	3.79	0.32	0.26	0.47	0.59
1.20412	50.3378	47.0016	36.2233	31.7578	18.0037	19.4119	7.34767	8.85417			1.20412		20.1	4.14	4.64	0.46	0.45	0.96	0.76
0.50515	27.2703	20.3478	26.8678	19.8601	11.7947	13.6896	7.37652	10.4478			0.50515	4.57	5.34	1.07	2.63	0.45	0.13	0.43	0.66
-0.19382	6.57401	6.2201	17.8445	11.9326	7.22296	7.96759	7.96074	6.69145			-0.19382	0.83	0.91	0.41	0.46	0.23	0.045	0.49	0.6
-0.89279	2.43085	2.50911	13.8958	13.5174	6.06841	7.94521	5.83333	8.69565			-0.89279		0.52	0.25	0.16	0.084	0	0.46	0.47
-1.59176	2.48767	2.30837	12.0316	17.3913	7.13202	6.87067	5.83255	8.57143			-1.59176		0.25	0.022	0.18	0.021	0	0.32	0.45
No antibody	1.99936	1.71413	10.9959	11.194	4.69314	6.33136	6.12245	3.51562			No antibody	0.12	0.12	0.13	0.11	0.042	0.021	0.32	0.28
DENV4 Replicate 1											DENV4 Replicate 2
Log10 IgG concentration (ng/ml)	WT		SV2B_KO		TBC1D24_KO		FcgrIIa_KO				Log10 IgG concentration (ng/ml)	WT		SV2B_KO		TBC1D24_KO		FcgrIIa_KO
4	2.05224	1.40204	15.4562	15.1982	5.27204	5.03076	5.1486	5.08281			4	0.084	0	0.16	0.16	0	0.065	0.044	0.11
3.30103	2.06159	2.07585	16.0377	14.3426	6.10577	5.83131	4.13408	5.28194			3.30103	0.36	0	0.37	0.21	0.022	0	0.19	0.12
2.60206	4.8236	3.81906	13.597	13.4218	6.41779	6.88241	5.43071	6.77857			2.60206	1.14	0.9	1.23	0.63	0.085	0.11	0.19	0.15
1.90309	21.0757	14.5581	24.9117	27.193	5.9542	5.97144	5.18987	5.44456			1.90309	11.6	7.5	5.03	5.39	0.28	0.49	0.17	0.4
1.20412	35.6273	31.2173	33.1858	32.5419	8.37004	9.87561	4.73396	7.29295			1.20412	32.9	28.7	16.5	14.4	1.68	3.49	0.81	0.75
0.50515	17.4323	19.3086	23.8779	21.6162	10.4895	11.1721	5.22227	5.88547			0.50515	13.4	12.3	9.77	8.97	1.96	1.43	0.61	0.5
-0.19382	7.24976	4.09384	18.9139	13.8434	6.23476	7.15503	5.01193	7.43066			-0.19382	2.55	2.77	2.47	2.25	0.66	0.43	0.47	0.58
-0.89279	2.88292	1.90232	15.7664	13.8554	6.2585	7.06794	6.47455	7.22611			-0.89279	0.5	0.41	0.37	0.22	0.17	0.17	0.36	0.59
-1.59176	2.45523	2.00565	19.0763	16.8378	6.10228	4.9554	5.52389	5.62025			-1.59176	0.062	0.15	0.2	0.091	0.085	0.021	0.34	0.56
No antibody	1.4912	1.842	9.375	11.1465	5.82418	3.95738	4.43815	4.67112			No antibody	0.11	0.084	0.18	0.16	0.084	0.043	0.51	0.4

## Sheet: Fig_3C_Raw
Replicate 1
Log10 IgG concentration (ng/ml)	WT		FcgRIIa_KO		SV2B_KO_1		SV2B_KO_2		SV2B_KO_3		SV2B_KO_4
4	0.0205687	0.0135716	0.0176569	0.00382424	0	0.0112905	0.00398581	0.0168563	0.00998104	0.00517036	0.0243013	0
3.30103	0.0256885	0.00474248	0.00449216	0.00837135	0.0162048	0.0110102	0.0044018	0.00444603	0.010007	0.00530842	0.0153965	0.00545613
2.60206	0.034323	0.0804473	0.0127954	0.00964413	0.0336678	0.0164645	0.0279096	0.0282659	0.0210948	0.0156055	0.0816836	0.0643915
1.90309	0.290243	0.455249	0.0622129	0.0043756	0.231031	0.236321	0.166528	0.0865761	0.138755	0.134691	0.301741	0.26087
1.20412	0.785564	1.00816	0.227642	0.0658461	0.352053	0.296702	0.130158	0.190124	0.240949	0.17215	0.403246	0.333924
0.50515	0.728837	0.336998	0.22938	0.227998	0.237901	0.107656	0.0248127	0.131733	0.112631	0.0547405	0.0998225	0.0875071
-0.19382	0.189994	0.21255	0.0853028	0.222104	0.037534	0.014038	0.0181291	0.0393681	0.0370841	0.0216685	0.0527093	0.0578035
-0.89279	0.226771	0.1295	0.0518001	0.106388	0.0304173	0.0292976	0.0192502	0.0387578	0.0114923	0.0171096	0.0189475	0.0601487
-1.59176	0.157675	0.0760126	0.043903	0.126324	0.0967274	0.0524659	0.141263	0.191242	0.117575	0.171176	0.245287	0.126349
No antibody	0.0166713	0.015636	0.0103498	0	0	0.0078672	0.0148075	0.0194477	0.013177	0.00655351	0	0
Replicate 2
Log10 IgG concentration (ng/ml)	WT		FcgRIIa_KO		SV2B_KO_1		SV2B_KO_2		SV2B_KO_3		SV2B_KO_4
4	0.0036495	0	0	0	0	0.00268104	0	0.00368067	0	0	0	0
3.30103	0.0113761	0.00793714	0	0	0	0	0	0.00697593	0	0.0106534	0	0.00985254
2.60206	0.0870977	0.100065	0.00770832	0.0479291	0.0166856	0.0559354	0.0332712	0.037931	0.0351259	0.0168668	0.060837	0.0639386
1.90309	0.767708	0.977241	0.135792	0.166152	0.372086	0.506864	0.16349	0.198006	0.213308	0.146365	0.554331	0.501659
1.20412	1.39015	1.44912	0.579266	0.525093	1.09519	1.24343	0.382109	0.362192	0.383982	0.507336	1.01013	1.08302
0.50515	0.536868	0.514886	0.410449	0.276223	0.64184	0.497529	0.191782	0.1698	0.359457	0.407182	0.650468	0.442331
-0.19382	0.239876	0.229549	0.189647	0.162172	0.209864	0.232407	0.072861	0.0726718	0.177258	0.191698	0.198507	0.18916
-0.89279	0.131134	0.206076	0.131228	0.114745	0.0963855	0.0987849	0.0644199	0.0999852	0.0746603	0.208092	0.0961808	0.114895
-1.59176	0.177906	0.223714	0.0714178	0.0995428	0.117929	0.0652502	0.0345268	0.0674836	0.0694984	0.110679	0.0998482	0.0966408
No antibody	0.00407282	0.0130571	0.00754205	0.00762718	0.0126088	0	0.00368922	0	0.0040016	0.0156366	0.0143041	0.00731609
Replicate 3
Log10 IgG concentration (ng/ml)	WT		FcgRIIa_KO		SV2B_KO_1		SV2B_KO_2		SV2B_KO_3		SV2B_KO_4
4	0	0	0	0	0	0	0	0	0.00581903	0	0	0
3.30103	0	0	0.0106667	0	0	0.00943841	0	0	0	0	0.00802697	0
2.60206	0.00501303	0.0643535	0	0.0069979	0	0.015599	0.0361925	0.00962695	0.0122474	0	0	0.00906125
1.90309	0.318651	0.458515	0.0673071	0.0871785	0.180474	0.191327	0.145464	0.110881	0.0698853	0.101794	0.0817513	0.0288767
1.20412	0.582334	0.621622	0.156143	0.236054	0.259669	0.250136	0.135911	0.138161	0.0867625	0.123714	0.182315	0.196362
0.50515	0.238691	0.231606	0.20308	0.0865567	0.100173	0.0849762	0.0610967	0.0656787	0.0639089	0.031027	0.0422369	0.0218079
-0.19382	0.0607238	0.105014	0.0327289	0	0.0255249	0.0487626	0.0302595	0.0151366	0.0162663	0.0107152	0.0347313	0.00828432
-0.89279	0.0228676	0.0514304	0.00610873	0.0403621	0.0117392	0.00523725	0.0105422	0.0180434	0.0110394	0.00593719	0.0178811	0
-1.59176	0.00745545	0.0396134	0.0301241	0.0115101	0.0339184	0.0225213	0.00335222	0.00700795	0.00531463	0.0228885	0.0185202	0.0102859
No antibody	0	0	0	0.00549964	0	0.00507176	0	0	0	0.00620578	0	0
Replicate 4
Log10 IgG concentration (ng/ml)	WT		FcgRIIa_KO		SV2B_KO_1		SV2B_KO_2		SV2B_KO_3		SV2B_KO_4
4	0.00403519	0	0	0	0	0.00349932	0	0	0	0	0	0
3.30103	0	0.00508569	0	0.00498927	0	0	0	0	0.00393763	0.00383553	0	0
2.60206	0.0119636	0.0433764	0	0.0110601	0.0124077	0.0390066	0	0.0320616	0.0103595	0.0246999	0.0268436	0.0359885
1.90309	0.294838	0.497275	0.0653808	0.122436	0.295494	0.4971	0.146439	0.161996	0.160793	0.171247	0.318432	0.228523
1.20412	0.839778	1.19788	0.284565	0.358502	0.879054	0.739673	0.319448	0.288107	0.399119	0.454253	0.780525	0.909774
0.50515	1.38919	0.704019	0.286014	0.252454	0.544611	0.264718	0.157847	0.178212	0.284781	0.289164	0.661315	0.516399
-0.19382	0.540003	0.372241	0.121212	0.160418	0.115321	0.0861397	0.0486618	0.0979381	0.0954157	0.0597633	0.158084	0.202555
-0.89279	0.187793	0.146399	0.0704019	0.0889432	0.0768431	0.0353996	0.0574757	0.0244339	0.0294687	0.031741	0.016557	0.0386728
-1.59176	0.122938	0.137396	0.0860092	0.029085	0.0801246	0.0849185	0.0309334	0.0155588	0.0432358	0.0340803	0.0364797	0.0543819
No antibody	0	0.0102696	0	0	0.0053984	0.00551694	0	0.00478698	0	0.0144767	0.00448873	0.00889126

[truncated: 1 more sheets: Fig_3D_Raw]
